# Supplementary material for: Mutated tumor alleles are expressed according to their DNA frequency
Source: Sci Rep. 2014 Apr 22;4:4743. doi: 10.1038/srep04743 (PMC3994436; doi:10.1038/srep04743)
Supplement: Supplementary Information — Supplementary file 1 [file srep04743-s1.xls]

## Sheet: Description
Description of additional data files
This supplementary file contains the CT26, B16 and 4T1 mutation lists as three excel worksheets.
Annotation for each mutation includes:
the gene name,
the chromosome,
the genomic coordinate,
the germline and mutation nucleotides,
whether the mutation is in a UTR,
whether it causes a non-synonymous protein change,
the amino acid change,
the determined tumor copy number,
the tumor DNA and RNA mutation allele frequencies,
the number of NGS DNA exome-seq reads showing wildtype and mutation alleles in the germline and tumor samples,
the number of NGS RNA-Seq reads showing wildtype and mutation alleles in the tumor.

## Sheet: CT26
# TRON gGmbH, Mainz, Germany
# Supplementary information for: Mutated tumor alleles are expressed according to their DNA frequency
# Castle et al., 2014
# Output: 06-Mar-2014
# CT26 mutations relative to BALB/cJ
ID	Gene	Chromosome	Mutation coordinate (mm9)	Germline nucleotide	Mutation nucleotide	Synonymous?	In a UTR?	Protein change (in all RefSeqs)	Tumor copy number (continuous)	Mutation DNA allele frequency	Mutation RNA allele frequency	Germline DNA reads with wildtype nucleotide (replicate 1)	Germline DNA reads with mutation nucleotide (replicate 1)	Germline DNA reads with wildtype nucleotide (replicate 2)	Germline DNA reads with mutation nucleotide (replicate 2)	Tumor DNA reads with wildtype nucleotide (replicate 1)	Tumor DNA reads with mutation nucleotide (replicate 1)	Tumor DNA reads with wildtype nucleotide (replicate 2)	Tumor DNA reads with mutation nucleotide (replicate 2)	Tumor RNA reads with wildtype nucleotide (replicate 1)	Tumor RNA reads with mutation nucleotide (replicate 1)	Tumor RNA reads with wildtype nucleotide (replicate 2)	Tumor RNA reads with mutation nucleotide (replicate 2)
chr7_3128261	Speer9-ps1	chr7	3128262	A	G	TRUE	TRUE		3.31	99.79	NaN	722	0	676	4	0	467	2	471	0	0	0	0
chr7_3158069	AU018091	chr7	3158070	A	G	FALSE	FALSE	F551L	4.75	98.81	100	103	0	89	0	1	143	2	107	0	2	0	0
chr7_3161236	AU018091	chr7	3161237	A	C	TRUE	FALSE		4.75	16.44	100	37	0	40	0	90	13	43	22	0	0	0	1
chr7_3298504	Myadm	chr7	3298505	C	G	TRUE	TRUE		4.74	99.52	100	301	0	328	0	2	456	2	366	0	132	0	181
chr7_3604947	Cnot3	chr7	3604948	C	T	TRUE	FALSE		3.85	24.69	15.89	288	0	287	0	241	65	191	84	56	9	65	14
chr7_3847340	Pira11	chr7	3847341	T	C	FALSE	FALSE	T237A T237A T237A	6.01	46.54	NaN	62	4	68	1	55	38	51	58	0	0	0	0
chr7_3849049	Pira7	chr7	3849050	T	C	FALSE	FALSE	N101S N101S N101S N101S N101S N101S	5.99	31.18	NaN	847	0	694	1	995	452	1022	462	0	0	0	0
chr7_4074241	Ttyh1	chr7	4074242	C	G	FALSE	TRUE	A97G A97G A97G	4	23.24	NaN	50	0	57	0	45	9	53	24	0	0	0	0
chr7_4098693	Leng8	chr7	4098694	C	G	TRUE	TRUE		3.67	55.91	46.28	103	1	124	0	58	72	65	84	21	15	42	39
chr7_4189785	Lilra5	chr7	4189786	C	A	FALSE	FALSE	A40D	4.45	74.94	NaN	44	0	47	0	7	44	28	67	0	0	0	0
chr7_4423421	Eps8l1	chr7	4423422	G	A	FALSE	TRUE	D267N D267N	3.97	54.42	NaN	73	0	73	0	35	59	42	38	0	0	0	0
chr7_4436912	Ppp1r12c	chr7	4436913	G	A	FALSE	FALSE	S348F	3.9	99.17	100	285	1	257	3	2	314	3	281	0	17	0	37
chr7_4474948	6030429G01Rik	chr7	4474949	C	G	FALSE	FALSE	W577S	4.17	100	NaN	119	0	112	0	0	137	0	124	0	0	0	0
chr7_4475227	6030429G01Rik	chr7	4475228	G	A	FALSE	FALSE	P484L	4.17	98.73	NaN	176	0	187	0	3	185	2	205	0	0	0	0
chr7_4475369	6030429G01Rik	chr7	4475370	C	A	FALSE	FALSE	A437S	4.17	98.79	NaN	89	0	97	0	1	116	2	130	0	0	0	0
chr7_4475423	6030429G01Rik	chr7	4475424	A	C	FALSE	FALSE	F419V	4.17	28.43	NaN	97	0	100	0	82	38	99	35	0	0	0	0
chr7_4479132	6030429G01Rik	chr7	4479133	A	C	FALSE	FALSE	S192A	4.17	99.48	NaN	138	0	149	1	1	215	1	166	0	0	0	0
chr7_4482436	6030429G01Rik	chr7	4482437	T	C	TRUE	FALSE		4.17	99.87	NaN	310	0	304	1	1	410	0	379	0	0	0	0
chr7_4592905	Ppp6r1	chr7	4592906	C	T	TRUE	FALSE		4.25	99.75	100	185	0	200	0	0	225	1	177	0	36	0	47
chr7_4592925	Ppp6r1	chr7	4592926	C	T	FALSE	FALSE	A368T	4.25	99.53	100	180	0	213	0	2	232	0	195	0	45	0	63
chr7_4593189	Ppp6r1	chr7	4593190	C	T	FALSE	FALSE	D309N	4.25	100	100	73	0	106	0	0	78	0	75	0	26	0	44
chr7_4616455	Hspbp1	chr7	4616456	A	G	TRUE	FALSE		4.2	100	100	151	0	183	0	0	183	0	164	0	12	0	30
chr7_4710948	Fam71e2	chr7	4710949	T	A	FALSE	TRUE	K261M	4.61	24.42	NaN	325	0	302	0	325	92	272	105	0	0	0	0
chr7_4734559	Tmem190	chr7	4734560	G	A	TRUE	TRUE		4.51	99.52	100	60	0	72	0	0	107	1	100	0	1	0	5
chr7_4802654	Isoc2b	chr7	4802655	A	G	FALSE	FALSE	C107R	4.51	100	NaN	125	0	116	0	0	143	0	98	0	0	0	0
chr7_4846956	Isoc2a	chr7	4846957	G	C	TRUE	FALSE		4.38	96.04	NaN	54	2	37	1	1	65	4	59	0	0	0	0
chr7_4846963	Isoc2a	chr7	4846964	A	G	FALSE	FALSE	S195G	4.38	99.22	NaN	56	1	41	1	1	64	0	65	0	0	0	0
chr7_4982813	Zfp865	chr7	4982814	C	T	FALSE	TRUE	S732F S732F	3.91	27.85	0	136	0	133	0	127	52	121	44	8	0	32	0
chr7_5279886	Nlrp2	chr7	5279887	C	A	FALSE	FALSE	A371S	4.48	24.32	NaN	212	1	211	0	197	77	215	59	0	0	0	0
chr7_6336161	Zfp28	chr7	6336162	C	T	FALSE	FALSE	A20V	4.06	22.74	0	60	1	79	0	81	34	75	16	3	0	4	0
chr7_6377491	Gm16532	chr7	6377492	A	T	FALSE	TRUE	K22M	3.84	24.56	NaN	152	0	160	0	105	35	113	36	0	0	0	0
chr7_10859684	Vmn1r66	chr7	10859685	A	T	FALSE	FALSE	L257I	3.51	22.59	NaN	117	0	126	0	81	38	98	21	0	0	0	0
chr7_11219560	Vmn1r70	chr7	11219561	A	G	FALSE	FALSE	K209R	3.49	48.14	NaN	173	0	148	0	95	98	90	75	0	0	0	0
chr7_12465757	Vmn1r75	chr7	12465758	C	T	FALSE	FALSE	L23F	3.54	22.86	NaN	232	0	202	0	179	43	138	57	0	0	0	0
chr7_12466044	Vmn1r75	chr7	12466045	G	A	TRUE	FALSE		3.54	24.24	NaN	278	0	302	0	242	63	223	93	0	0	0	0
chr7_12947632	Vmn1r84	chr7	12947633	C	T	FALSE	FALSE	D161N	4.14	24.9	NaN	159	0	119	0	120	49	141	40	0	0	0	0
chr7_13167451	Vmn2r53	chr7	13167452	G	A	TRUE	FALSE		4.33	71.57	NaN	166	1	159	0	68	160	64	173	0	0	0	0
chr7_13360437	Zscan18	chr7	13360438	G	A	TRUE	FALSE		4.23	74.48	NaN	533	0	494	0	155	450	149	437	0	0	0	0
chr7_13582960	Slc27a5	chr7	13582961	A	G	FALSE	FALSE	S151P	4.36	23.1	NaN	186	0	202	1	178	44	178	67	0	0	0	0
chr7_13592925	Zbtb45	chr7	13592926	T	C	TRUE	FALSE		4.3	100	100	84	3	83	1	0	98	0	92	0	6	0	11
chr7_13618020	Chmp2a	chr7	13618021	A	T	TRUE	FALSE		3.94	100	100	240	0	232	0	0	275	0	235	0	34	0	59
chr7_13628838	Mzf1	chr7	13628839	A	G	TRUE	FALSE		3.96	97.95	74.77	75	1	94	2	2	77	1	67	0	2	1	2
chr7_13687553	Vmn1r86	chr7	13687554	G	A	FALSE	FALSE	T248I	4.92	100	NaN	90	0	87	0	0	118	0	86	0	0	0	0
chr7_13763638	Vmn1r88	chr7	13763639	A	C	FALSE	FALSE	D191A	4.59	99.51	NaN	82	1	67	1	1	113	0	91	0	0	0	0
chr7_13845821	6330408A02Rik	chr7	13845822	C	T	TRUE	TRUE		3.58	99.81	100	241	0	234	0	0	272	1	268	0	4	0	4
chr7_13846025	6330408A02Rik	chr7	13846026	T	C	TRUE	TRUE		3.58	99.94	100	753	0	714	0	1	813	0	853	0	3	0	10
chr7_13846111	6330408A02Rik	chr7	13846112	G	T	TRUE	TRUE		3.58	99.34	100	832	3	787	8	4	840	7	816	0	0	0	3
chr7_13846728	6330408A02Rik	chr7	13846729	A	G	TRUE	TRUE		3.58	100	NaN	53	0	37	0	0	44	0	48	0	0	0	0
chr7_16140948	Obox1	chr7	16140949	C	G	FALSE	FALSE	Q105E	5.13	35.78	NaN	321	0	283	0	391	200	403	245	0	0	0	0
chr7_16212242	Obox3	chr7	16212243	A	G	FALSE	FALSE	C107R	5.65	36.79	NaN	158	0	172	3	275	162	261	150	0	0	0	0
chr7_16535971	Ehd2	chr7	16535972	G	A	FALSE	FALSE	T417I	4.15	67.41	80.26	71	0	75	0	28	49	23	58	3	33	20	53
chr7_17432988	Prkd2	chr7	17432989	C	T	FALSE	TRUE	A140V A140V	4.17	25.48	35.23	213	0	191	0	217	76	204	68	6	3	5	3
chr7_18263110	Psg-ps1	chr7	18263111	G	A	FALSE	FALSE	G205E	3.63	73.95	NaN	50	0	43	0	15	31	8	38	0	0	0	0
chr7_18557595	Ceacam11	chr7	18557596	T	C	TRUE	TRUE		3.73	45.2	NaN	67	0	64	2	35	34	33	23	0	0	0	0
chr7_18830942	Mill1	chr7	18830943	C	T	TRUE	TRUE		4.12	72.64	NaN	66	0	59	0	20	83	30	57	0	0	0	0
chr7_19017169	Psg28	chr7	19017170	C	T	FALSE	FALSE	W15-	4.19	23.77	NaN	595	2	625	0	568	186	597	178	0	0	0	0
chr7_19117523	Psg25	chr7	19117524	C	T	TRUE	TRUE		4.05	30.46	NaN	47	0	48	0	34	14	32	15	0	0	0	0
chr7_19475601	Pglyrp1	chr7	19475602	G	A	FALSE	FALSE	V154I	4.25	72.44	NaN	113	0	98	0	48	104	31	108	0	0	0	0
chr7_19577761	Mypop	chr7	19577762	A	G	FALSE	FALSE	T102A T102A	4.03	27.23	5.49	40	1	30	1	43	13	33	17	9	0	6	1
chr7_19590216	Irf2bp1	chr7	19590217	G	A	TRUE	FALSE		4.04	72.27	58.66	61	0	49	0	22	55	14	39	4	14	17	16
chr7_19960706	Ppp1r13l	chr7	19960707	G	A	FALSE	FALSE	V638M V638M	4.15	21.67	15.1	28	0	40	0	51	12	44	15	5	0	15	3
chr7_20687044	Vmn1r91	chr7	20687045	C	T	FALSE	FALSE	T180I	6.52	33.42	NaN	166	0	171	0	228	116	248	123	0	0	0	0
chr7_24105408	Nlrp4e	chr7	24105409	C	T	FALSE	FALSE	H101Y	5.69	35.25	NaN	277	0	254	0	260	186	285	125	0	0	0	0
chr7_24105738	Nlrp4e	chr7	24105739	G	A	FALSE	FALSE	A211T	5.69	39.56	NaN	335	0	288	0	363	240	352	228	0	0	0	0
chr7_24105987	Nlrp4e	chr7	24105988	A	G	FALSE	FALSE	N294D	5.69	41.31	NaN	532	0	514	1	670	488	620	421	0	0	0	0
chr7_24106050	Nlrp4e	chr7	24106051	C	A	FALSE	FALSE	Q315K	5.69	43.58	NaN	603	0	573	1	722	575	710	532	0	0	0	0
chr7_24106312	Nlrp4e	chr7	24106313	C	G	FALSE	FALSE	A402G	5.69	46.48	NaN	545	0	533	1	594	561	606	486	0	0	0	0
chr7_24106417	Nlrp4e	chr7	24106418	T	A	FALSE	FALSE	L437H	5.69	41.55	NaN	290	0	233	0	356	243	314	234	0	0	0	0
chr7_24106926	Nlrp4e	chr7	24106927	A	G	FALSE	FALSE	I607V	5.69	21.4	NaN	1058	1	1003	0	1171	312	1080	301	0	0	0	0
chr7_24125452	Nlrp4e	chr7	24125453	A	G	TRUE	FALSE		5.69	45.45	NaN	216	0	217	0	216	184	252	206	0	0	0	0
chr7_24125530	Nlrp4e	chr7	24125531	T	A	FALSE	FALSE	N753K	5.69	49.7	NaN	158	0	137	0	150	134	128	143	0	0	0	0
chr7_24128051	Nlrp4e	chr7	24128052	G	T	TRUE	FALSE		5.69	44.98	NaN	261	0	211	0	315	274	285	218	0	0	0	0
chr7_24128091	Nlrp4e	chr7	24128092	C	A	FALSE	FALSE	L795I	5.69	48.28	NaN	345	0	277	0	393	365	330	310	0	0	0	0
chr7_24128159	Nlrp4e	chr7	24128160	C	T	TRUE	FALSE		5.69	49.13	NaN	384	0	317	0	433	382	364	393	0	0	0	0
chr7_24128198	Nlrp4e	chr7	24128199	A	G	TRUE	FALSE		5.69	48.31	NaN	361	1	305	1	399	355	342	339	0	0	0	0
chr7_24620125	Vmn1r176	chr7	24620126	A	T	FALSE	FALSE	V207E	5.42	29.9	NaN	36	0	24	0	37	16	38	16	0	0	0	0
chr7_24889678	Zfp180	chr7	24889679	G	A	FALSE	TRUE	S108N S134N S168N	4.23	36.77	67.36	152	0	142	0	117	71	120	67	2	12	14	22
chr7_25045602	Zfp108	chr7	25045603	G	A	FALSE	FALSE	S200N	4.09	71.46	NaN	240	0	222	0	93	210	71	203	0	0	0	0
chr7_25087482	Zfp94	chr7	25087483	G	A	TRUE	TRUE		4.41	71.22	100	47	0	42	0	13	41	20	42	0	3	0	0
chr7_25136627	Lypd5	chr7	25136628	T	A	TRUE	FALSE		4.59	45.28	29.93	231	0	225	0	161	157	173	124	0	1	5	2
chr7_25783717	Atp1a3	chr7	25783718	C	T	FALSE	FALSE	R194H R194H R194H	4.48	28.24	NaN	206	0	174	0	227	98	235	85	0	0	0	0
chr7_26070758	Cic	chr7	26070759	T	G	FALSE	FALSE	V230G V230G V230G V1137G	3.81	23.14	20.62	229	3	237	1	230	75	176	48	25	12	56	11
chr7_26131337	Megf8	chr7	26131338	C	G	FALSE	FALSE	A1455G A10G	4.29	27.51	38.28	132	1	110	1	93	36	94	35	5	8	13	4
chr7_26555686	Axl	chr7	26555687	G	A	TRUE	TRUE		4.17	82.61	79.42	43	1	36	0	6	29	6	28	35	107	46	200
chr7_26865957	Cyp2b13	chr7	26865958	T	A	TRUE	FALSE		4.58	45.06	NaN	208	0	196	0	148	106	133	128	0	0	0	0
chr7_26870989	Cyp2b13	chr7	26870990	C	T	FALSE	FALSE	T255I	4.58	79.94	NaN	150	0	108	0	38	157	35	134	0	0	0	0
chr7_28160498	Spnb4	chr7	28160499	C	T	FALSE	FALSE	V169M V169M V169M V1489M V608M	4.48	66.72	NaN	52	0	53	0	21	49	20	34	0	0	0	0
chr7_28940234	9530053A07Rik	chr7	28940235	T	G	FALSE	FALSE	L1756V	4.09	23.59	NaN	183	0	178	2	175	50	150	51	0	0	0	0
chr7_29599102	Hnrnpl	chr7	29599103	T	G	FALSE	FALSE	I203R	3.93	23.22	17.91	607	2	586	3	518	163	499	145	107	40	269	48
chr7_29600334	Hnrnpl	chr7	29600335	A	G	FALSE	TRUE	T279A	3.93	23.11	25.25	217	0	282	1	214	63	235	72	152	66	335	101
chr7_29671573	Capn12	chr7	29671574	T	C	FALSE	FALSE	V276A	4.17	23.44	NaN	533	3	498	5	474	144	388	120	0	0	0	0
chr7_30029189	Yif1b	chr7	30029190	C	A	FALSE	FALSE	P53T P50T	4.07	24.58	20.13	137	0	147	0	147	42	146	55	25	1	32	16
chr7_30971025	Cox7a1	chr7	30971026	T	C	TRUE	TRUE		4.17	18.89	0	69	0	52	0	54	9	51	18	0	0	1	0
chr7_31888394	Hpn	chr7	31888395	C	T	FALSE	FALSE	G112D G132D	3.66	28.35	NaN	161	0	167	0	115	50	121	44	0	0	0	0
chr7_36332998	Nudt19	chr7	36332999	G	A	FALSE	FALSE	L335F	4.31	74.6	69.48	199	0	190	1	59	159	52	168	21	40	22	57
chr7_36475756	Dpy19l3	chr7	36475757	T	A	TRUE	TRUE		4.04	17.61	0	74	1	50	0	43	7	41	12	0	0	2	0
chr7_38750420	C80913	chr7	38750421	G	A	TRUE	TRUE		4.12	21.91	17.69	56	0	46	0	58	13	46	18	24	8	33	5
chr7_38884544	Ccne1	chr7	38884545	T	G	FALSE	FALSE	D259A	4.16	14.29	25.94	54	0	48	0	69	10	40	9	20	4	25	12
chr7_48184853	Vstm2b	chr7	48184854	A	T	TRUE	TRUE		2.92	18.59	NaN	125	0	115	0	91	26	104	20	0	0	0	0
chr7_48903614	Zfp788	chr7	48903615	G	A	FALSE	FALSE	E102K E82K E50K E50K E50K	3.78	70.31	60.11	114	1	110	0	37	99	39	82	1	5	5	5
chr7_49302399	Vmn2r59	chr7	49302400	A	G	FALSE	FALSE	L96P	3.64	44.19	NaN	305	0	225	0	119	117	147	99	0	0	0	0
chr7_49532015	Vmn2r61	chr7	49532016	G	A	FALSE	FALSE	G525E	3.89	72.19	NaN	216	0	171	0	41	149	59	119	0	0	0	0
chr7_49555718	Vmn2r61	chr7	49555719	A	G	FALSE	FALSE	Q731R	3.89	23.22	NaN	770	0	674	0	633	193	643	193	0	0	0	0
chr7_50753229	4931406B18Rik	chr7	50753230	A	G	FALSE	FALSE	V316A V162A	4.03	46.27	NaN	262	0	229	1	151	138	149	121	0	0	0	0
chr7_50753231	4931406B18Rik	chr7	50753232	A	T	TRUE	FALSE		4.03	46.78	NaN	258	0	230	1	148	138	146	121	0	0	0	0
chr7_51070778	Klk7	chr7	51070779	A	C	FALSE	FALSE	K236T	3.87	27.57	NaN	50	0	36	0	37	11	26	15	0	0	0	0
chr7_51443653	Klk1b24	chr7	51443654	G	C	TRUE	FALSE		4	22.38	NaN	455	0	480	2	459	129	411	122	0	0	0	0
chr7_51508538	Acpt	chr7	51508539	G	C	FALSE	FALSE	A399G	3.88	12.7	NaN	61	0	80	1	78	16	82	9	0	0	0	0
chr7_52697896	Gys1	chr7	52697897	G	A	FALSE	FALSE	G310S	4.13	47.74	20.3	140	0	145	0	74	76	78	64	11	4	42	10
chr7_52796260	Plekha4	chr7	52796261	G	C	FALSE	TRUE	D41H D389H D389H	4.67	27.5	0	24	0	30	0	19	9	17	5	1	0	2	0
chr7_53068514	Cyth2	chr7	53068515	A	G	TRUE	TRUE		4.1	21.74	11.84	108	0	92	0	76	23	103	27	45	5	59	9
chr7_53136911	Kdelr1	chr7	53136912	T	A	FALSE	FALSE	L132M L132M	4.23	20.15	21.5	58	0	63	0	58	16	72	17	69	16	87	27
chr7_53632382	Myod1	chr7	53632383	C	G	FALSE	FALSE	A114G	3.7	21.24	NaN	35	0	66	0	44	10	39	13	0	0	0	0
chr7_53917486	Tph1	chr7	53917487	A	G	FALSE	FALSE	V67A V67A V67A	4.62	18.8	NaN	74	0	74	0	61	16	80	17	0	0	0	0
chr7_55237060	Mrgpra4	chr7	55237061	G	A	FALSE	FALSE	A54V	4	76.38	NaN	265	0	231	0	73	204	57	220	0	0	0	0
chr7_56126376	E2f8	chr7	56126377	A	G	FALSE	FALSE	I522T I522T	3.81	46.99	52.9	160	0	163	0	87	89	89	69	10	17	27	25
chr7_56720150	Nav2	chr7	56720151	T	A	FALSE	FALSE	S513T S719T S838T S777T	3.86	65.86	74.86	107	0	75	0	41	71	30	67	0	5	3	6
chr7_56720259	Nav2	chr7	56720260	T	C	FALSE	FALSE	V549A V755A V874A V813A	3.86	27.61	18.58	76	1	59	1	78	26	52	25	7	5	12	0
chr7_57191611	Slc6a5	chr7	57191612	C	T	FALSE	FALSE	T444I T207I	3.9	24.08	NaN	142	0	152	0	125	34	105	41	0	0	0	0
chr7_57855229	4933405O20Rik	chr7	57855230	C	G	FALSE	FALSE	T214R	3.48	49.34	0	212	0	183	0	104	104	90	85	0	0	1	0
chr7_57956551	Nell1	chr7	57956552	G	A	FALSE	FALSE	G526R	3.55	22.55	NaN	134	0	103	0	64	25	66	15	0	0	0	0
chr7_63128818	Cyfip1	chr7	63128819	G	A	FALSE	FALSE	E71K E71K E71K E71K E71K	3.87	45.03	44.46	108	0	95	0	62	57	70	52	12	11	24	18
chr7_63457510	Herc2	chr7	63457511	C	G	TRUE	FALSE		4.01	26	42.05	205	0	160	0	135	42	123	50	1	0	4	3
chr7_63584118	Oca2	chr7	63584119	G	A	FALSE	FALSE	R204H R555H	3.94	27.76	NaN	71	0	72	1	59	31	53	15	0	0	0	0
chr7_64846667	Gabrb3	chr7	64846668	G	C	FALSE	FALSE	R8T	3.05	20.18	NaN	309	1	254	1	160	39	148	39	0	0	0	0
chr7_65079941	Gabrb3	chr7	65079942	A	G	FALSE	FALSE	H412R H412R	3.05	52.76	NaN	47	0	49	0	26	28	25	29	0	0	0	0
chr7_65080126	Gabrb3	chr7	65080127	T	C	FALSE	FALSE	-474R -474R	3.05	27.03	NaN	40	0	54	1	63	17	39	28	0	0	0	0
chr7_67128128	Snurf	chr7	67128129	G	T	TRUE	TRUE		3.49	42.29	NaN	247	0	274	1	144	120	175	116	0	0	0	0
chr7_67149964	Snurf	chr7	67149965	C	T	TRUE	TRUE		3.49	29.74	NaN	155	0	172	0	124	55	100	40	0	0	0	0
chr7_69523954	Magel2	chr7	69523955	C	T	FALSE	FALSE	P574S	3.42	77.21	NaN	96	0	101	0	27	84	26	96	0	0	0	0
chr7_69525366	Magel2	chr7	69525367	G	A	TRUE	FALSE		3.42	21.2	NaN	119	0	108	0	92	26	75	19	0	0	0	0
chr7_69526464	Magel2	chr7	69526465	C	A	TRUE	TRUE		3.42	53.55	NaN	182	0	171	0	75	73	83	112	0	0	0	0
chr7_70830353	Otud7a	chr7	70830354	C	T	FALSE	FALSE	A84V	4.55	75.11	NaN	162	0	135	0	68	179	53	189	0	0	0	0
chr7_72808776	Tarsl2	chr7	72808777	G	A	FALSE	FALSE	E353K E353K	4.15	75.53	79.65	211	0	180	0	48	160	49	140	5	21	5	18
chr7_74060759	Adamts17	chr7	74060760	A	C	FALSE	FALSE	D350A D350A	3.78	26.74	NaN	209	0	196	0	179	71	167	56	0	0	0	0
chr7_74786153	Lrrc28	chr7	74786154	C	G	FALSE	TRUE	A2P A2P A2P	3.92	43.94	50	57	0	73	0	25	26	34	22	0	0	2	2
chr7_75346169	Igf1r	chr7	75346170	G	A	TRUE	FALSE		3.74	72.04	64.97	378	1	401	0	129	272	107	347	3	12	9	10
chr7_80830459	Gm4971	chr7	80830460	G	A	TRUE	TRUE		3.23	35.22	NaN	43	0	47	0	27	15	30	16	0	0	0	0
chr7_82351051	Sv2b	chr7	82351052	T	G	FALSE	FALSE	E125D E125D E125D	2.89	35.06	NaN	204	0	217	0	104	53	129	73	0	0	0	0
chr7_82754396	Akap13	chr7	82754397	C	G	FALSE	FALSE	P628A	2.95	24.28	43.24	187	0	169	1	123	37	113	39	1	0	1	1
chr7_82873787	Akap13	chr7	82873788	G	A	FALSE	FALSE	R382H R2083H	2.95	38.6	16.79	93	0	99	0	59	36	65	42	3	0	9	2
chr7_83563591	Agbl1	chr7	83563592	A	G	FALSE	FALSE	D88G D340G D88G	2.52	17.24	NaN	110	0	118	0	84	15	48	14	0	0	0	0
chr7_86047509	Aen	chr7	86047510	G	C	FALSE	FALSE	A111P A111P A73P	2.75	21.43	19.39	196	0	200	0	120	26	95	37	39	7	47	14
chr7_86244580	Acan	chr7	86244581	G	T	FALSE	FALSE	G1405- G602-	3.02	35	NaN	78	0	85	0	56	24	35	29	0	0	0	0
chr7_87226683	Zfp710	chr7	87226684	T	C	FALSE	FALSE	L241P L241P L241P L241P	3.14	35.13	66.67	318	3	287	3	178	96	182	99	0	0	1	2
chr7_87383281	D330012F22Rik	chr7	87383282	T	G	TRUE	FALSE		3.05	29.17	50	38	0	60	3	39	14	35	17	1	0	0	1
chr7_87658162	Blm	chr7	87658163	G	A	FALSE	FALSE	P106S P109S P106S	3.29	30.04	19.3	137	1	114	0	76	36	65	25	4	2	11	2
chr7_88237698	Alpk3	chr7	88237699	C	T	FALSE	TRUE	H793Y	3.15	33.28	NaN	117	0	92	0	65	31	55	29	0	0	0	0
chr7_88605869	Ap3b2	chr7	88605870	T	G	FALSE	FALSE	K1014N K189N	2.94	38.9	50	136	0	148	0	61	51	62	31	2	0	0	2
chr7_88622108	Ap3b2	chr7	88622109	A	G	TRUE	FALSE		2.94	31.17	0	74	0	94	0	46	16	46	28	0	0	1	0
chr7_88679942	Fsd2	chr7	88679943	T	C	FALSE	FALSE	K697R	3.19	36.4	NaN	127	0	68	0	56	26	40	32	0	0	0	0
chr7_89050518	Hdgfrp3	chr7	89050519	C	T	FALSE	FALSE	D30N D30N D30N	2.93	27.18	NaN	36	1	52	0	42	14	26	12	0	0	0	0
chr7_89118223	Bnc1	chr7	89118224	C	T	FALSE	FALSE	A714T	3	32.38	NaN	322	0	346	0	191	92	187	89	0	0	0	0
chr7_89119142	Bnc1	chr7	89119143	G	A	TRUE	FALSE		3	30.89	NaN	233	0	236	0	137	66	146	61	0	0	0	0
chr7_89433607	Sh3gl3	chr7	89433608	G	A	FALSE	FALSE	G200E G269E G136E	3.28	23.2	23.77	66	0	69	0	52	16	44	13	7	1	10	4
chr7_89832265	Eftud1	chr7	89832266	G	A	FALSE	FALSE	A329T A329T A329T	3.04	24.1	19.41	58	0	34	0	16	7	26	7	21	4	29	8
chr7_90017527	Mex3b	chr7	90017528	G	A	TRUE	FALSE		2.7	41.24	0	104	0	150	0	65	41	49	40	3	0	6	0
chr7_90770639	Tmc3	chr7	90770640	C	A	FALSE	FALSE	T859K	2.84	31.6	NaN	195	0	219	3	95	39	91	48	0	0	0	0
chr7_90795003	Il16	chr7	90795004	G	A	FALSE	FALSE	L1156F L458F	2.86	28.21	NaN	203	0	198	1	88	56	121	36	0	0	0	0
chr7_92299080	Vmn2r67	chr7	92299081	A	C	FALSE	FALSE	H486Q	3.04	33.92	NaN	1049	0	924	2	555	266	539	298	0	0	0	0
chr7_92381774	Vmn2r68-ps	chr7	92381775	G	A	TRUE	FALSE		3.1	60.4	NaN	390	0	392	0	182	219	124	269	0	0	0	0
chr7_93021304	Vmn2r73	chr7	93021305	G	A	FALSE	FALSE	T112I	2.57	35.24	NaN	382	0	308	0	173	85	132	83	0	0	0	0
chr7_93105795	Vmn2r74	chr7	93105796	C	T	FALSE	FALSE	W284-	2.66	32.75	NaN	199	0	200	0	105	47	97	52	0	0	0	0
chr7_93297055	Vmn2r75	chr7	93297056	C	T	TRUE	FALSE		2.64	30.78	NaN	520	0	545	0	283	130	281	121	0	0	0	0
chr7_93312604	Vmn2r75	chr7	93312605	C	T	FALSE	FALSE	E500K	2.64	62.23	NaN	979	0	888	1	296	444	251	462	0	0	0	0
chr7_93373826	Vmn2r76	chr7	93373827	G	A	TRUE	FALSE		2.76	37.76	NaN	204	0	179	0	106	69	96	54	0	0	0	0
chr7_93455038	Olfr309	chr7	93455039	C	T	FALSE	FALSE	V195M	2.51	34.67	NaN	110	0	108	0	58	36	55	25	0	0	0	0
chr7_93484694	Olfr307	chr7	93484695	A	C	FALSE	FALSE	F70L	2.47	30.22	NaN	192	0	164	1	90	33	88	46	0	0	0	0
chr7_93734503	Olfr295	chr7	93734504	G	A	FALSE	FALSE	V240I	2.81	30.6	NaN	395	0	381	0	241	112	232	97	0	0	0	0
chr7_93734536	Olfr295	chr7	93734537	A	G	FALSE	FALSE	S251G	2.81	36.21	NaN	352	0	373	0	210	119	197	112	0	0	0	0
chr7_93764592	Olfr294	chr7	93764593	G	A	TRUE	FALSE		2.97	63.35	NaN	232	0	194	0	74	125	70	124	0	0	0	0
chr7_93892979	Folh1	chr7	93892980	C	T	FALSE	FALSE	G345S G378S	2.67	32.52	NaN	53	0	46	0	37	15	27	17	0	0	0	0
chr7_93949334	Vmn2r77	chr7	93949335	A	G	FALSE	FALSE	H93R	2.79	33.42	NaN	205	0	202	0	106	46	95	57	0	0	0	0
chr7_94069916	Vmn2r78	chr7	94069917	G	A	FALSE	FALSE	V378I	2.99	31.15	NaN	732	0	661	1	404	179	407	188	0	0	0	0
chr7_94186210	Vmn2r79	chr7	94186211	G	A	TRUE	FALSE		3.02	52.38	NaN	912	9	776	8	369	407	362	397	0	0	0	0
chr7_97372581	Ccdc83	chr7	97372582	G	A	TRUE	FALSE		2.96	55.57	NaN	74	0	74	0	22	24	24	34	0	0	0	0
chr7_97530418	Sytl2	chr7	97530419	T	G	TRUE	FALSE		2.77	19.67	NaN	130	0	140	0	67	19	86	19	0	0	0	0
chr7_99721113	Ccdc90b	chr7	99721114	G	A	TRUE	FALSE		3.35	31.41	0	97	0	81	0	58	27	49	22	5	0	4	0
chr7_99806770	Pcf11	chr7	99806771	C	T	FALSE	FALSE	G900S G768S	3.07	65.86	57.12	337	0	369	0	90	205	110	185	4	4	6	9
chr7_104041616	Odz4	chr7	104041617	C	T	TRUE	FALSE		2.79	32.28	0	128	0	114	0	59	35	61	24	0	0	2	0
chr7_105310450	Capn5	chr7	105310451	G	A	FALSE	FALSE	P47L P47L	3.16	42.76	8.36	49	0	64	0	26	25	35	22	8	1	13	1
chr7_106036940	Uvrag	chr7	106036941	G	A	FALSE	TRUE	P519L	3.04	31.64	17.94	199	0	182	1	110	56	124	53	8	2	19	4
chr7_106247854	Uvrag	chr7	106247855	G	A	TRUE	FALSE		3.04	65.55	74.48	183	0	185	0	73	134	63	125	1	9	5	9
chr7_107466572	P4ha3	chr7	107466573	G	A	FALSE	FALSE	V515M V356M	3.13	36.08	NaN	123	0	137	0	59	38	76	39	0	0	0	0
chr7_107520834	C2cd3	chr7	107520835	G	C	TRUE	TRUE		3.16	39.58	100	32	0	38	1	26	16	18	13	0	1	0	1
chr7_107660326	Dnajb13	chr7	107660327	T	A	FALSE	FALSE	K35M	3.39	22.6	NaN	319	0	276	0	193	73	234	57	0	0	0	0
chr7_107805288	Plekhb1	chr7	107805289	T	A	FALSE	TRUE	E18D E18D	3.39	31.69	NaN	370	0	326	1	238	98	241	127	0	0	0	0
chr7_108146399	P2ry2	chr7	108146400	C	T	TRUE	TRUE		3.31	23.01	19.25	56	0	47	0	37	11	50	15	5	0	5	2
chr7_108548183	Arap1	chr7	108548184	G	A	TRUE	FALSE		3.07	33.12	30.7	96	0	104	1	57	28	50	25	6	1	6	4
chr7_108643088	Pde2a	chr7	108643089	G	C	FALSE	TRUE	A101P A118P A108P A89P A89P A108P	3.05	24.58	NaN	206	0	143	0	131	38	98	38	0	0	0	0
chr7_108653115	Pde2a	chr7	108653116	G	C	FALSE	FALSE	G452A G469A G459A G440A G440A G463A	3.05	19.7	0	126	0	105	0	85	23	89	20	1	0	0	0
chr7_108979287	Inppl1	chr7	108979288	G	A	TRUE	FALSE		2.82	31.46	42.09	107	0	91	0	52	31	72	28	14	15	40	25
chr7_109147927	Numa1	chr7	109147928	C	A	FALSE	FALSE	A784E A784E A284E	3.11	25.45	15.76	102	1	107	0	71	19	90	38	31	4	49	11
chr7_109727722	Olfr550	chr7	109727723	C	T	FALSE	FALSE	A238V	2.9	68.37	NaN	397	0	426	0	119	257	123	266	0	0	0	0
chr7_109807573	Olfr555	chr7	109807574	C	T	FALSE	FALSE	P80S	3.01	68.31	NaN	231	0	233	0	76	157	63	143	0	0	0	0
chr7_109847081	Olfr557	chr7	109847082	C	T	FALSE	FALSE	T110I	3	25.47	NaN	231	0	210	0	129	44	149	51	0	0	0	0
chr7_109862871	Olfr33	chr7	109862872	G	T	FALSE	FALSE	F18L	2.91	61.97	NaN	160	0	165	0	57	75	43	93	0	0	0	0
chr7_109890713	Olfr78	chr7	109890714	C	T	FALSE	FALSE	D268N D268N	3.02	35.37	NaN	162	2	156	0	99	55	91	49	0	0	0	0
chr7_109901585	Olfr78	chr7	109901586	G	A	FALSE	TRUE	P286S	3.02	34.78	NaN	252	0	225	0	137	76	174	90	0	0	0	0
chr7_110122270	Olfr577	chr7	110122271	A	G	TRUE	FALSE		2.4	36.24	NaN	91	0	81	0	35	21	44	24	0	0	0	0
chr7_110132958	Olfr578	chr7	110132959	G	A	FALSE	FALSE	L240F	2.7	76.23	NaN	124	0	115	0	27	82	20	69	0	0	0	0
chr7_110200414	Olfr583	chr7	110200415	C	T	FALSE	FALSE	T201I	2.8	32.88	NaN	573	0	467	0	285	147	267	124	0	0	0	0
chr7_110304102	Olfr589	chr7	110304103	T	G	FALSE	FALSE	T53P	2.87	36.98	NaN	153	4	121	9	79	47	88	51	0	0	0	0
chr7_110335815	Olfr592	chr7	110335816	G	A	FALSE	FALSE	D234N	2.73	34.96	NaN	442	0	361	1	228	112	221	131	0	0	0	0
chr7_110398866	Dub2a	chr7	110398867	G	A	TRUE	FALSE		2.73	31.87	NaN	432	0	432	1	247	122	235	104	0	0	0	0
chr7_110495181	Olfr600	chr7	110495182	A	C	FALSE	FALSE	F87V	2.94	18.51	NaN	128	0	110	0	82	27	79	13	0	0	0	0
chr7_110600517	Olfr606	chr7	110600518	C	T	TRUE	FALSE		2.73	67.82	NaN	321	1	262	0	71	165	76	146	0	0	0	0
chr7_110654943	Olfr610	chr7	110654944	G	A	FALSE	FALSE	P172L	2.8	36.32	NaN	139	0	118	0	76	38	69	46	0	0	0	0
chr7_110687206	Olfr612	chr7	110687207	G	A	TRUE	FALSE		2.73	33.66	NaN	134	0	162	0	73	34	70	39	0	0	0	0
chr7_110712955	Olfr616	chr7	110712956	G	A	FALSE	FALSE	A279V	2.46	29.57	NaN	106	0	122	0	59	35	75	25	0	0	0	0
chr7_110713155	Olfr616	chr7	110713156	G	A	TRUE	FALSE		2.46	32.18	NaN	83	0	64	0	27	29	44	14	0	0	0	0
chr7_110713624	Olfr616	chr7	110713625	C	A	FALSE	FALSE	S56I	2.46	34.49	NaN	132	0	151	0	52	26	58	32	0	0	0	0
chr7_110889712	Olfr629	chr7	110889713	G	A	TRUE	FALSE		2.89	32.19	NaN	175	0	161	0	114	48	89	50	0	0	0	0
chr7_110903462	Olfr630	chr7	110903463	T	G	FALSE	FALSE	D212A	2.96	34.79	NaN	144	0	112	1	79	39	72	42	0	0	0	0
chr7_110916966	Olfr69	chr7	110916967	C	T	TRUE	TRUE		2.94	33.72	NaN	39	0	34	0	30	12	12	13	0	0	0	0
chr7_111170385	Olfr640	chr7	111170386	C	T	FALSE	FALSE	G149S	2.9	34.72	NaN	162	0	155	0	89	65	91	37	0	0	0	0
chr7_111198336	Olfr642	chr7	111198337	G	A	FALSE	FALSE	T177I	3.19	35.57	NaN	228	0	203	0	131	63	118	77	0	0	0	0
chr7_111207898	Olfr643	chr7	111207899	G	A	TRUE	FALSE		2.9	31.11	NaN	170	0	145	0	109	47	92	44	0	0	0	0
chr7_111338220	Olfr649	chr7	111338221	G	A	FALSE	FALSE	R167C	3.34	34.13	NaN	155	0	123	0	96	42	82	53	0	0	0	0
chr7_111338358	Olfr649	chr7	111338359	C	T	FALSE	FALSE	A121T	3.34	37.52	NaN	153	0	123	0	97	55	99	63	0	0	0	0
chr7_111489884	9230105E10Rik	chr7	111489885	G	A	FALSE	FALSE	Q300- Q300-	3.02	32.7	29.36	1082	0	874	0	648	339	618	279	1	4	7	0
chr7_111712892	Olfr652	chr7	111712893	C	T	FALSE	FALSE	L53F	3.01	33.36	NaN	233	0	201	0	106	59	124	57	0	0	0	0
chr7_111728983	Olfr653	chr7	111728984	C	T	FALSE	FALSE	P275S	3.06	31.53	NaN	401	0	334	0	237	120	231	97	0	0	0	0
chr7_111744851	Olfr655	chr7	111744852	A	G	FALSE	FALSE	L281P	3.32	29.35	NaN	96	0	63	0	40	17	49	20	0	0	0	0
chr7_111819423	Olfr659	chr7	111819424	C	T	TRUE	FALSE		3.16	66.98	NaN	532	1	481	1	159	282	128	306	0	0	0	0
chr7_111852967	Olfr663	chr7	111852968	G	A	FALSE	FALSE	V296M	3.16	30.31	NaN	308	0	296	0	211	106	203	77	0	0	0	0
chr7_111989514	Dub1a	chr7	111989515	G	T	FALSE	FALSE	L240I L239I	3.39	64.15	100	539	0	381	0	162	299	157	272	0	0	0	1
chr7_112041756	Olfr666	chr7	112041757	G	A	TRUE	FALSE		3.11	63.26	NaN	527	3	492	0	164	297	166	272	0	0	0	0
chr7_112144641	Olfr672	chr7	112144642	A	C	FALSE	FALSE	S259A	3.22	33.83	NaN	60	0	34	0	23	17	34	14	0	0	0	0
chr7_112517088	Olfr692	chr7	112517089	C	T	FALSE	FALSE	T83I	3.11	62.16	NaN	162	0	191	0	56	90	56	94	0	0	0	0
chr7_112537363	Fam160a2	chr7	112537364	C	T	FALSE	TRUE	E289K E289K E289K E289K	2.82	24.33	36.7	35	0	41	0	30	7	16	11	3	1	8	5
chr7_112740377	Hpx	chr7	112740378	C	T	FALSE	FALSE	V401I	3.29	26.56	NaN	90	0	75	0	72	28	63	21	0	0	0	0
chr7_112888838	Ilk	chr7	112888839	C	A	FALSE	FALSE	R80S R80S	2.92	21.6	13.16	200	0	165	0	122	37	105	26	50	4	66	15
chr7_113962754	Olfr701	chr7	113962755	T	C	TRUE	TRUE		2.8	30.18	NaN	43	0	53	0	28	10	26	14	0	0	0	0
chr7_114099897	Olfr6	chr7	114099898	T	G	FALSE	FALSE	K184T	2.75	37.04	NaN	209	1	203	0	126	77	110	62	0	0	0	0
chr7_114241068	Olfr17	chr7	114241069	T	A	FALSE	FALSE	L30H	2.82	31.82	NaN	307	0	268	0	161	80	168	74	0	0	0	0
chr7_114325393	Nlrp14	chr7	114325394	A	G	FALSE	FALSE	T95A	2.78	28	NaN	133	0	133	0	115	39	69	35	0	0	0	0
chr7_114579820	Syt9	chr7	114579821	C	T	FALSE	TRUE	S177L	2.39	28.03	NaN	135	0	132	0	98	47	91	29	0	0	0	0
chr7_115399469	Olfr488	chr7	115399470	G	A	FALSE	FALSE	P61S	2.69	58.87	NaN	953	0	906	0	275	369	256	393	0	0	0	0
chr7_115709235	Olfr504	chr7	115709236	C	G	TRUE	FALSE		2.81	32.59	NaN	206	0	203	0	112	45	126	73	0	0	0	0
chr7_115765549	Olfr507	chr7	115765550	G	T	FALSE	FALSE	G75C	2.68	33	NaN	790	1	729	2	419	194	372	197	0	0	0	0
chr7_115857098	Olfr512	chr7	115857099	T	G	FALSE	FALSE	N77K	3.26	32.57	NaN	307	0	254	0	177	97	204	89	0	0	0	0
chr7_116069333	Nlrp10	chr7	116069334	A	T	FALSE	FALSE	L151-	3.07	27.11	NaN	131	0	114	0	77	35	80	25	0	0	0	0
chr7_116287131	Lmo1	chr7	116287132	C	T	FALSE	FALSE	G26D	2.72	62.07	100	207	0	192	0	66	118	71	107	0	3	0	8
chr7_116665312	Rpl27a	chr7	116665313	G	A	TRUE	TRUE		2.95	67.66	76.8	252	0	241	0	67	127	61	142	30	79	30	116
chr7_116699879	St5	chr7	116699880	C	T	TRUE	FALSE		2.94	35.24	19.4	214	0	208	0	125	85	133	60	5	1	12	3
chr7_118199094	Ctr9	chr7	118199095	G	A	TRUE	FALSE		3.3	25.31	35.36	67	0	58	0	57	17	41	17	13	11	19	7
chr7_118222833	Eif4g2	chr7	118222834	T	G	FALSE	FALSE	K108N K108N	3.23	35.53	29.92	276	0	250	1	164	90	159	88	151	78	288	111
chr7_120442930	Arntl	chr7	120442931	G	A	FALSE	FALSE	V338I V357I V350I V101I V351I	3.26	73.03	48.68	35	0	36	0	7	26	7	13	10	10	9	8
chr7_125283012	Smg1	chr7	125283013	C	T	FALSE	FALSE	S3509N	3.11	39.22	31.39	45	0	33	0	16	15	28	15	16	7	30	14
chr7_126595849	Gp2	chr7	126595850	T	C	FALSE	FALSE	S236G S219G	2.89	36.81	NaN	177	1	197	4	94	61	107	57	0	0	0	0
chr7_126598077	Gp2	chr7	126598078	G	A	FALSE	FALSE	P75L P58L	2.89	37.38	NaN	73	0	65	0	51	34	42	22	0	0	0	0
chr7_126918697	Acsm3	chr7	126918698	G	A	FALSE	FALSE	W286- W64- W286- W286-	2.78	68.81	NaN	111	0	114	0	31	77	33	65	0	0	0	0
chr7_127279021	Zp2	chr7	127279022	G	A	TRUE	FALSE		2.84	58.05	NaN	158	0	159	0	57	112	72	76	0	0	0	0
chr7_127540559	Abca15	chr7	127540560	T	C	TRUE	FALSE		2.9	22.95	NaN	113	0	84	0	71	15	48	28	0	0	0	0
chr7_127869721	BC030336	chr7	127869722	G	A	FALSE	TRUE	W65-	2.97	60.57	53.68	61	0	33	0	10	27	18	20	0	3	3	2
chr7_127943106	Vwa3a	chr7	127943107	C	T	FALSE	FALSE	Q989-	3.14	27.35	NaN	26	0	34	0	27	7	12	13	0	0	0	0
chr7_128030218	Eef2k	chr7	128030219	G	A	TRUE	FALSE		3.1	30.85	36.51	229	1	213	2	149	61	113	57	14	7	12	8
chr7_128246139	Otoa	chr7	128246140	G	A	FALSE	FALSE	C176Y	3.12	68.76	NaN	98	0	81	0	39	71	23	69	0	0	0	0
chr7_129305957	Plk1	chr7	129305958	G	A	TRUE	FALSE		3.03	63.96	79.41	838	1	914	2	310	527	268	500	10	32	15	63
chr7_132771690	Il21r	chr7	132771691	C	T	TRUE	FALSE		2.87	37.54	NaN	206	0	215	0	107	60	85	56	0	0	0	0
chr7_132986865	D430042O09Rik	chr7	132986866	T	G	FALSE	FALSE	I837S I811S I577S	2.9	30.64	27.52	126	1	128	0	80	34	76	35	1	1	11	4
chr7_134163663	Prrt2	chr7	134163664	G	A	FALSE	FALSE	L48F L48F	2.89	69.39	33.33	232	0	253	1	51	170	77	133	0	0	2	1
chr7_134168898	Maz	chr7	134168899	C	T	FALSE	FALSE	R97H R298H R321H	2.78	35.3	41.57	144	0	185	1	82	45	61	33	52	31	90	70
chr7_134941141	Setd1a	chr7	134941142	G	T	FALSE	TRUE	G1582C	3.05	35.16	38.01	291	1	332	1	171	92	183	100	9	2	15	12
chr7_135125322	Fus	chr7	135125323	T	G	FALSE	FALSE	D511E D274E D512E	3.49	31.44	28.22	101	1	62	0	58	23	44	25	90	36	149	58
chr7_139951216	Fam53b	chr7	139951217	G	A	FALSE	FALSE	P255L P255L P255L P255L P225L P255L	3.13	54.48	50.47	94	0	102	0	32	41	38	43	2	0	1	2
chr7_140186852	Ctbp2	chr7	140186853	A	G	FALSE	FALSE	L160P L185P L728P	3.28	31.85	22.99	73	0	84	0	49	23	58	27	16	7	29	7
chr7_140217551	Ctbp2	chr7	140217552	A	G	TRUE	TRUE		3.28	46.85	42.67	130	0	135	0	95	79	70	67	8	8	21	14
chr7_142076160	Fam196a	chr7	142076161	G	A	FALSE	TRUE	S448F	3.01	57.39	NaN	131	0	150	0	54	80	68	85	0	0	0	0
chr7_142885030	Mki67	chr7	142885031	T	G	FALSE	FALSE	K3074T	3.48	38.88	61.95	288	1	253	2	189	110	162	115	27	59	44	55
chr7_142887842	Mki67	chr7	142887843	G	A	FALSE	FALSE	Q2382-	3.48	52.88	32.76	322	0	315	0	172	193	163	183	40	22	54	24
chr7_142905490	Mki67	chr7	142905491	G	A	FALSE	FALSE	P79L	3.48	40.52	69.24	137	0	150	1	95	57	98	76	10	18	13	33
chr7_144650946	Glrx3	chr7	144650947	G	A	FALSE	FALSE	G209E G209E	3.33	43.7	NaN	91	0	127	0	53	48	73	51	0	0	0	0
chr7_145400866	Tcerg1l	chr7	145400867	C	T	TRUE	TRUE		3.05	45.28	NaN	77	0	60	0	35	25	44	41	0	0	0	0
chr7_145586829	Tcerg1l	chr7	145586830	G	A	TRUE	FALSE		3.05	55.63	NaN	138	0	161	1	82	87	73	111	0	0	0	0
chr7_146306641	Stk32c	chr7	146306642	A	C	FALSE	FALSE	V190G V308G	3.4	39.01	NaN	39	4	57	4	33	24	32	18	0	0	0	0
chr7_147410704	Cd163l1	chr7	147410705	C	T	FALSE	FALSE	A574V A574V A574V	3.7	27.94	NaN	203	0	202	0	157	59	147	59	0	0	0	0
chr7_147410833	Cd163l1	chr7	147410834	G	A	FALSE	FALSE	G617E G617E G617E	3.7	44.15	NaN	112	0	101	0	77	54	51	49	0	0	0	0
chr7_147521951	Olfr527	chr7	147521952	T	G	FALSE	FALSE	L64V	3.42	26.76	NaN	270	0	272	0	223	74	183	76	0	0	0	0
chr7_147604761	Olfr532	chr7	147604762	C	T	TRUE	FALSE		3.82	35.92	NaN	79	1	84	0	97	48	71	48	0	0	0	0
chr7_147877251	Olfr45	chr7	147877252	A	C	TRUE	FALSE		3.59	38.39	NaN	486	1	460	0	328	203	261	164	0	0	0	0
chr7_147997898	Zfp941	chr7	147997899	A	C	FALSE	FALSE	V482G	3.9	25.16	0	75	0	71	1	76	29	68	20	0	0	1	0
chr7_148140836	Ifitm2	chr7	148140837	G	A	TRUE	TRUE		3.6	25.38	0	29	0	43	0	25	11	26	7	99	0	253	0
chr7_148253126	B4galnt4	chr7	148253127	G	A	TRUE	FALSE		3.67	59.17	NaN	98	0	86	0	46	68	43	61	0	0	0	0
chr7_148269973	Pkp3	chr7	148269974	G	A	TRUE	FALSE		3.56	56.98	NaN	210	0	214	0	99	150	93	107	0	0	0	0
chr7_149839782	Igf2	chr7	149839783	A	T	FALSE	FALSE	L161I L161I L172I	3.35	43.25	NaN	260	0	250	0	135	116	130	88	0	0	0	0
chr7_150223272	R74862	chr7	150223273	G	A	TRUE	TRUE		3.32	62.14	76.15	69	1	62	0	34	52	31	55	0	3	4	12
chr7_150721930	Nap1l4	chr7	150721931	C	T	FALSE	FALSE	V63I V63I V63I	3.86	33.74	39.87	40	0	46	0	29	10	32	24	32	12	36	34
chr6_3327050	Samd9l	chr6	3327051	C	T	FALSE	FALSE	R70H	4.89	36.5	15.16	335	0	251	0	256	151	276	155	5	3	13	1
chr6_3495635	Ccdc132	chr6	3495636	G	A	FALSE	FALSE	A357T A357T A357T	4.54	100	100	146	0	132	0	0	187	0	197	0	27	0	30
chr6_4466913	Col1a2	chr6	4466914	G	A	FALSE	FALSE	M191I	4.57	100	100	269	0	242	0	0	287	0	302	0	104	0	149
chr6_4641480	Sgce	chr6	4641481	G	A	TRUE	FALSE		4.88	99.36	NaN	52	1	31	0	1	88	0	69	0	0	0	0
chr6_4855486	Ppp1r9a	chr6	4855487	G	A	FALSE	TRUE	R14K R14K R14K	4.36	100	NaN	29	0	33	0	0	42	0	33	0	0	0	0
chr6_5134832	Pon1	chr6	5134833	G	A	FALSE	FALSE	P95S	4.66	99.69	NaN	142	0	123	0	0	172	1	151	0	0	0	0
chr6_7627968	Asns	chr6	7627969	G	A	FALSE	FALSE	L370F	4.46	100	100	311	1	269	0	0	341	0	330	0	379	0	483
chr6_7816819	C1galt1	chr6	7816820	G	A	FALSE	FALSE	R222K	4.12	100	100	55	0	84	0	0	88	0	98	0	5	0	18
chr6_8206107	Rpa3	chr6	8206108	G	A	TRUE	TRUE		4.24	99.81	100	212	0	199	0	1	272	0	254	0	81	0	190
chr6_8546118	Glcci1	chr6	8546119	C	T	TRUE	TRUE		4.99	41.45	27.06	111	0	117	0	98	51	84	90	8	1	9	5
chr6_14669397	Ppp1r3a	chr6	14669398	G	A	FALSE	FALSE	Q506-	4.24	99.83	NaN	224	0	227	0	1	279	0	303	0	0	0	0
chr6_16817512	Tcfec	chr6	16817513	G	A	FALSE	TRUE	P43S P43S	4.66	98.96	NaN	281	0	233	0	3	389	5	371	0	0	0	0
chr6_18331127	Cttnbp2	chr6	18331128	T	A	FALSE	FALSE	Q667H Q667H Q1356H	4.13	18.68	NaN	76	0	74	0	81	17	79	20	0	0	0	0
chr6_22095527	A430107O13Rik	chr6	22095528	C	T	TRUE	FALSE		3.97	100	NaN	154	0	153	0	0	168	0	204	0	0	0	0
chr6_23599653	Rnf133	chr6	23599654	G	A	FALSE	FALSE	T135I	4.13	100	NaN	201	0	220	0	0	240	0	242	0	0	0	0
chr6_24554158	Lmod2	chr6	24554159	G	T	FALSE	FALSE	G378-	4.07	72.75	NaN	53	0	65	0	22	48	17	58	0	0	0	0
chr6_28380467	Fscn3	chr6	28380468	G	A	TRUE	FALSE		4.9	99.82	NaN	200	1	199	2	1	270	0	278	0	0	0	0
chr6_28476128	Snd1	chr6	28476129	G	A	FALSE	FALSE	G169S G7S	4.38	100	100	138	0	179	0	0	207	0	203	0	120	0	233
chr6_28830202	Snd1	chr6	28830203	G	A	FALSE	FALSE	A659T	4.38	97.78	100	149	0	185	0	8	196	1	208	0	87	0	173
chr6_29154633	Impdh1	chr6	29154634	T	C	FALSE	FALSE	Y339C Y282C Y340C	6.21	25.36	28.86	130	0	117	0	187	66	201	66	30	13	34	13
chr6_29390713	Flnc	chr6	29390714	G	A	TRUE	FALSE		5.7	99.64	100	109	0	84	0	0	132	1	150	0	28	0	43
chr6_29446343	Kcp	chr6	29446344	G	A	FALSE	TRUE	P664S P664S	5.73	98.49	NaN	59	0	55	0	2	91	1	105	0	0	0	0
chr6_30469632	1700025E21Rik	chr6	30469633	G	T	FALSE	FALSE	E154- E106-	5.93	98.74	NaN	142	0	148	2	3	232	3	240	0	0	0	0
chr6_32113415	Plxna4	chr6	32113416	C	T	FALSE	FALSE	R1679Q	3.46	99.85	NaN	374	0	322	0	0	346	1	304	0	0	0	0
chr6_35175209	Nup205	chr6	35175210	A	C	FALSE	TRUE	E159D E1239D	4.34	29.16	24.7	193	1	197	0	163	60	149	70	21	6	31	11
chr6_35197424	Nup205	chr6	35197425	C	T	TRUE	TRUE		4.34	100	98.86	56	0	63	0	0	74	0	57	0	33	1	67
chr6_35218709	Slc13a4	chr6	35218710	G	A	TRUE	TRUE		3.86	96.32	NaN	67	0	76	0	1	68	5	92	0	0	0	0
chr6_36950154	Dgki	chr6	36950155	T	C	TRUE	FALSE		3.67	72.43	NaN	95	5	101	3	27	75	27	67	0	0	0	0
chr6_37303579	Creb3l2	chr6	37303580	C	T	TRUE	FALSE		3.7	99.79	100	268	0	223	0	1	239	0	243	0	11	0	7
chr6_39350436	Mkrn1	chr6	39350437	C	T	FALSE	FALSE	E352K E288K	4.41	99.87	100	640	5	724	5	0	810	2	769	0	7	0	5
chr6_39447058	Dennd2a	chr6	39447059	G	T	FALSE	FALSE	P447T P515T P439T	4.26	100	NaN	37	0	38	0	0	33	0	50	0	0	0	0
chr6_39447168	Dennd2a	chr6	39447169	G	A	FALSE	FALSE	S410F S478F S402F	4.26	100	100	26	0	27	0	0	29	0	27	0	0	0	1
chr6_39472874	Dennd2a	chr6	39472875	G	A	FALSE	FALSE	P252S P320S P245S	4.26	99.68	NaN	125	0	126	1	0	165	1	152	0	0	0	0
chr6_40337498	Agk	chr6	40337499	G	A	FALSE	FALSE	E311K	3.6	100	100	81	0	86	0	0	76	0	89	0	3	0	13
chr6_40414142	Wee2	chr6	40414143	T	G	FALSE	FALSE	M461R	3.6	22.11	NaN	167	0	177	0	114	36	120	31	0	0	0	0
chr6_40464879	Prss37	chr6	40464880	T	C	TRUE	TRUE		3.95	23.53	NaN	37	0	36	0	27	11	29	7	0	0	0	0
chr6_40521578	Olfr460	chr6	40521579	C	T	FALSE	FALSE	L65F	4.07	100	NaN	203	0	192	0	0	251	0	222	0	0	0	0
chr6_40850067	BC048599	chr6	40850068	G	A	FALSE	FALSE	L9F	3.87	100	NaN	122	1	120	0	0	119	0	99	0	0	0	0
chr6_40876126	1700074P13Rik	chr6	40876127	T	C	TRUE	FALSE		4.29	21.49	NaN	107	0	71	0	108	26	89	29	0	0	0	0
chr6_41564159	Ephb6	chr6	41564160	G	A	FALSE	FALSE	G84D G84D	3.14	98.45	NaN	130	0	150	0	3	115	1	140	0	0	0	0
chr6_41574755	Trpv6	chr6	41574756	C	T	FALSE	FALSE	E402K	3.33	99.57	NaN	434	1	378	0	2	361	1	327	0	0	0	0
chr6_42301306	Zyx	chr6	42301307	C	T	TRUE	FALSE		3.62	100	100	217	0	216	0	0	234	0	239	0	1	0	6
chr6_42350732	Tas2r143	chr6	42350733	G	A	FALSE	FALSE	G166D	4.06	99.7	NaN	272	0	250	0	1	304	1	351	0	0	0	0
chr6_42537549	Fam115e	chr6	42537550	G	A	TRUE	FALSE		4.03	99.17	NaN	151	0	138	2	0	189	3	176	0	0	0	0
chr6_42788691	Olfr449	chr6	42788692	G	A	FALSE	FALSE	V271I	3.94	100	NaN	224	0	192	2	0	287	0	224	0	0	0	0
chr6_42862283	Olfr447	chr6	42862284	C	T	FALSE	FALSE	A254V	3.97	100	NaN	123	0	100	0	0	115	0	123	0	0	0	0
chr6_43066447	Olfr441	chr6	43066448	G	A	FALSE	FALSE	A236T	4.18	99.06	NaN	375	1	336	0	6	417	2	433	0	0	0	0
chr6_43167483	Olfr434	chr6	43167484	A	C	FALSE	FALSE	T191P	3.72	49.32	NaN	844	3	768	4	438	407	430	439	0	0	0	0
chr6_46971693	Cntnap2	chr6	46971694	G	A	FALSE	FALSE	A894T	3.22	99.58	NaN	177	0	186	2	2	238	0	234	0	0	0	0
chr6_47979260	Zfp777	chr6	47979261	G	A	TRUE	FALSE		4.11	99.87	100	312	0	308	0	1	384	0	391	0	2	0	14
chr6_48013784	Zfp746	chr6	48013785	G	A	TRUE	TRUE		4.09	100	100	79	0	74	0	0	115	0	84	0	10	0	9
chr6_48547777	Repin1	chr6	48547778	G	A	TRUE	FALSE		3.63	98.8	100	155	0	146	1	2	175	2	154	0	5	0	7
chr6_48609441	Gimap8	chr6	48609442	G	C	TRUE	TRUE		4	27.97	NaN	28	0	32	0	19	6	27	12	0	0	0	0
chr6_48715445	Gimap3	chr6	48715446	T	A	FALSE	FALSE	N183I	3.79	22.72	NaN	166	0	154	0	153	50	130	34	0	0	0	0
chr6_48938250	Svs1	chr6	48938251	A	C	FALSE	FALSE	K398T	3.85	72.28	NaN	297	1	317	1	95	273	111	266	0	0	0	0
chr6_49328516	D330028D13Rik	chr6	49328517	G	A	FALSE	FALSE	D185N D185N	3.88	94.4	NaN	182	0	163	0	10	180	12	191	0	0	0	0
chr6_52263964	Evx1	chr6	52263965	G	A	FALSE	FALSE	V43M	3.66	98.4	NaN	43	0	29	0	0	43	1	17	0	0	0	0
chr6_52679327	Tax1bp1	chr6	52679328	C	T	FALSE	FALSE	H107Y H107Y	3.89	26.1	28.31	114	0	98	0	84	26	98	39	31	14	52	19
chr6_53554467	Creb5	chr6	53554468	C	T	TRUE	FALSE		3.35	100	100	133	1	128	0	0	113	0	108	0	2	0	1
chr6_54351066	9130019P16Rik	chr6	54351067	G	A	TRUE	TRUE		3.55	100	NaN	263	0	231	0	0	270	0	271	0	0	0	0
chr6_54889326	Nod1	chr6	54889327	C	T	TRUE	FALSE		3.72	100	NaN	175	0	129	0	0	173	0	138	0	0	0	0
chr6_55839201	Ccdc129	chr6	55839202	C	T	TRUE	FALSE		3.72	100	NaN	60	0	52	0	0	49	0	48	0	0	0	0
chr6_55917938	Ccdc129	chr6	55917939	T	G	TRUE	FALSE		3.72	27.22	NaN	95	0	104	0	90	28	89	41	0	0	0	0
chr6_56686549	Avl9	chr6	56686550	T	A	TRUE	TRUE		3.96	51.04	64.34	113	0	112	0	57	84	65	51	0	3	6	10
chr6_57087799	Vmn1r11	chr6	57087800	A	C	FALSE	FALSE	S152R	4.09	71.95	NaN	381	0	307	0	92	272	123	283	0	0	0	0
chr6_57109180	Vmn1r12	chr6	57109181	A	C	FALSE	FALSE	K90Q	3.91	76.97	NaN	254	0	177	0	61	212	58	186	0	0	0	0
chr6_57876620	Vmn1r23	chr6	57876621	A	G	TRUE	FALSE		3.87	70.54	NaN	414	0	364	0	119	287	127	302	0	0	0	0
chr6_57906164	Vmn1r24	chr6	57906165	T	G	FALSE	FALSE	K121Q	3.74	50.14	NaN	576	1	453	1	276	282	254	251	0	0	0	0
chr6_58793836	Herc3	chr6	58793837	G	A	FALSE	FALSE	E71K E71K	3.48	98.69	NaN	83	1	82	0	0	77	2	77	0	0	0	0
chr6_58835072	Herc3	chr6	58835073	C	T	TRUE	FALSE		3.48	99.89	NaN	506	0	530	1	0	497	1	445	0	0	0	0
chr6_58905274	Fam13a	chr6	58905275	T	A	FALSE	FALSE	K369M	3.52	26.19	NaN	263	0	277	0	216	82	208	69	0	0	0	0
chr6_59162006	Tigd2	chr6	59162007	A	C	TRUE	TRUE		1.97	51.27	NaN	163	0	146	1	43	52	53	50	0	0	0	0
chr6_60937179	Mmrn1	chr6	60937180	T	A	TRUE	FALSE		3.39	23.23	NaN	216	2	213	0	166	56	158	43	0	0	0	0
chr6_64680574	Atoh1	chr6	64680575	A	G	TRUE	TRUE		3.74	43.99	NaN	328	1	270	1	195	178	222	154	0	0	0	0
chr6_65391296	C130060K24Rik	chr6	65391297	A	G	FALSE	FALSE	M152V	3.65	72.23	NaN	148	0	150	0	52	102	38	141	0	0	0	0
chr6_71913675	Polr1a	chr6	71913676	T	G	FALSE	TRUE	I1000S	5.06	18.78	16.67	190	0	135	3	230	58	191	40	10	2	20	4
chr6_73003735	Dnahc6	chr6	73003736	G	A	TRUE	FALSE		4.35	24.07	NaN	70	0	69	0	56	19	76	23	0	0	0	0
chr6_73025689	Dnahc6	chr6	73025690	A	C	FALSE	FALSE	Y3000-	4.35	71.75	NaN	211	1	224	0	68	178	69	170	0	0	0	0
chr6_77194505	Lrrtm1	chr6	77194506	C	G	FALSE	TRUE	D317E D317E	3.18	22.74	NaN	310	0	305	1	221	87	259	62	0	0	0	0
chr6_78326453	Reg3d	chr6	78326454	C	T	FALSE	FALSE	W87- W133-	3.45	100	NaN	64	0	77	0	0	66	0	76	0	0	0	0
chr6_78357974	Reg2	chr6	78357975	T	C	FALSE	FALSE	C169R	4	24.8	NaN	102	0	71	0	99	31	67	24	0	0	0	0
chr6_78377000	Reg1	chr6	78377001	C	T	TRUE	FALSE		3.56	99.75	NaN	231	1	192	0	0	189	1	210	0	0	0	0
chr6_79973834	Lrrtm4	chr6	79973835	C	T	TRUE	TRUE		3.27	100	NaN	129	0	120	0	0	153	0	109	0	0	0	0
chr6_83473226	Actg2	chr6	83473227	C	T	FALSE	FALSE	E101K E101K	4.27	100	NaN	208	0	188	0	0	266	0	238	0	0	0	0
chr6_83880060	Zfml	chr6	83880061	C	T	TRUE	FALSE		2.51	100	100	185	0	191	0	0	96	0	110	0	22	0	6
chr6_84525228	Cyp26b1	chr6	84525229	G	A	FALSE	FALSE	S307F S307F S307F	3.79	100	NaN	64	0	95	0	0	76	0	83	0	0	0	0
chr6_85061826	Gm5878	chr6	85061827	A	C	TRUE	TRUE		4.25	75.15	NaN	75	0	52	0	19	55	21	66	0	0	0	0
chr6_85290809	Rab11fip5	chr6	85290810	C	T	TRUE	FALSE		3.96	100	100	63	0	62	0	0	81	0	69	0	0	0	18
chr6_85571541	Alms1	chr6	85571542	C	G	FALSE	FALSE	P1119A	4.36	24.25	0	57	0	63	0	40	22	46	10	2	0	3	0
chr6_85817847	Cml2	chr6	85817848	C	G	FALSE	FALSE	E175D	4.03	100	NaN	304	0	274	0	0	312	0	311	0	0	0	0
chr6_86475366	Pcbp1	chr6	86475367	G	A	TRUE	FALSE		4.41	96.94	100	98	0	125	1	6	144	2	111	0	306	0	362
chr6_88563853	Kbtbd12	chr6	88563854	C	T	FALSE	FALSE	A457T	4.02	98.75	NaN	193	0	162	0	2	175	2	142	0	0	0	0
chr6_88834828	Mcm2	chr6	88834829	G	C	TRUE	FALSE		3.97	34.77	18.35	61	0	73	0	61	29	52	32	50	8	58	17
chr6_89282086	Plxna1	chr6	89282087	A	G	FALSE	FALSE	I1168T	3.67	27.48	6.15	177	2	185	5	138	62	157	52	20	0	24	3
chr6_90293978	Uroc1	chr6	90293979	C	T	TRUE	FALSE		3.78	100	NaN	316	0	314	0	0	373	0	324	0	0	0	0
chr6_91712782	Grip2	chr6	91712783	G	C	TRUE	TRUE		3.92	20.44	NaN	100	0	82	0	100	21	90	30	0	0	0	0
chr6_91864608	4930590J08Rik	chr6	91864609	C	T	TRUE	TRUE		3.85	100	NaN	56	0	42	0	0	64	0	54	0	0	0	0
chr6_91900045	4930590J08Rik	chr6	91900046	C	T	FALSE	FALSE	P898S	3.85	99.42	NaN	283	0	330	0	1	358	3	325	0	0	0	0
chr6_93710702	Magi1	chr6	93710703	C	T	FALSE	FALSE	D379N D152N D367N D367N D367N D152N D152N D379N D379N	3.4	100	100	151	0	103	0	0	129	0	119	0	0	0	6
chr6_97118774	Tmf1	chr6	97118775	C	T	TRUE	FALSE		3.77	100	100	153	0	137	0	0	162	0	172	0	9	0	51
chr6_100561827	Shq1	chr6	100561828	A	G	TRUE	FALSE		3.78	100	100	69	0	72	0	0	83	0	90	0	11	0	9
chr6_101101718	Pdzrn3	chr6	101101719	C	T	FALSE	FALSE	S660N S627N	3.36	99.44	NaN	96	0	105	0	1	96	0	83	0	0	0	0
chr6_102120630	Cntn3	chr6	102120631	G	A	TRUE	FALSE		3.14	100	NaN	329	0	307	0	0	335	0	267	0	0	0	0
chr6_103615943	Chl1	chr6	103615944	G	A	TRUE	FALSE		3.75	100	NaN	250	0	239	0	0	200	0	187	0	0	0	0
chr6_104788772	Cntn6	chr6	104788773	T	G	FALSE	FALSE	I707S I707S	3.19	13.45	NaN	136	0	153	0	142	18	106	23	0	0	0	0
chr6_106692788	Il5ra	chr6	106692789	A	G	TRUE	FALSE		3.47	22.17	NaN	58	0	64	0	63	16	51	17	0	0	0	0
chr6_108025721	Setmar	chr6	108025722	G	T	FALSE	FALSE	G61V	3.83	46.51	NaN	446	2	418	1	271	221	209	198	0	0	0	0
chr6_108778847	Edem1	chr6	108778848	C	G	FALSE	TRUE	L39V	3.9	23.7	39.93	32	0	38	0	22	10	29	7	10	2	20	17
chr6_111157872	Grm7	chr6	111157873	C	A	FALSE	FALSE	C182- C390-	3.2	20.72	NaN	74	0	61	1	63	18	55	13	0	0	0	0
chr6_112704628	Srgap3	chr6	112704629	C	T	FALSE	FALSE	R492K	3.9	100	100	245	3	216	0	0	226	0	255	0	2	0	7
chr6_113422363	Il17rc	chr6	113422364	C	T	TRUE	FALSE		4.04	100	100	54	0	44	1	0	66	0	57	0	9	0	13
chr6_113429142	Il17rc	chr6	113429143	C	T	TRUE	TRUE		4.04	99.38	100	248	0	319	0	1	332	3	306	0	22	0	39
chr6_113432512	Il17rc	chr6	113432513	C	T	TRUE	FALSE		4.04	92.73	94.93	63	0	30	0	5	49	3	54	0	8	1	14
chr6_113654619	Tatdn2	chr6	113654620	T	G	FALSE	FALSE	F540C F479C F540C	3.98	24.99	22.62	152	2	183	0	169	58	128	41	11	3	13	4
chr6_114185880	Slc6a11	chr6	114185881	T	C	FALSE	FALSE	L398P	3.8	48.43	NaN	306	0	310	0	198	169	159	169	0	0	0	0
chr6_115559672	Mkrn2	chr6	115559673	C	T	FALSE	FALSE	S34F	4.19	96.43	100	135	0	166	0	11	183	2	177	0	5	0	8
chr6_115626469	Raf1	chr6	115626470	C	T	TRUE	TRUE		4.08	91.79	100	69	0	50	0	10	110	6	69	0	12	0	38
chr6_116443716	Olfr211	chr6	116443717	T	G	FALSE	FALSE	F30C	4.17	46.43	NaN	186	1	195	0	114	116	106	78	0	0	0	0
chr6_118637069	Cacna1c	chr6	118637070	C	T	FALSE	FALSE	R716K R686K R422K R686K R447K R422K R686K R447K R447K R447K	3.62	100	100	53	0	36	0	0	47	0	49	0	2	0	3
chr6_119247520	Cacna2d4	chr6	119247521	A	T	FALSE	FALSE	D642V D617V D371V	4.22	19.67	NaN	73	0	74	0	78	22	75	16	0	0	0	0
chr6_121311048	Slc6a12	chr6	121311049	G	A	FALSE	FALSE	E422K E436K	3.84	84.58	NaN	211	1	167	0	31	166	31	174	0	0	0	0
chr6_122032735	Mug2	chr6	122032736	G	A	FALSE	FALSE	A1352T	4.25	48.66	NaN	103	1	93	0	71	64	68	68	0	0	0	0
chr6_122088362	Gm10319	chr6	122088363	C	T	FALSE	FALSE	L39F	4.01	99.87	NaN	356	0	269	0	0	375	1	396	0	0	0	0
chr6_122282577	Phc1	chr6	122282578	G	A	FALSE	FALSE	P192S P90S P208S P192S P192S	3.67	97.95	100	164	0	224	1	5	229	5	249	0	1	0	5
chr6_122661606	Nanog	chr6	122661607	C	T	FALSE	FALSE	S68F S43F	4.43	34.34	NaN	67	0	72	0	64	41	74	33	0	0	0	0
chr6_122880801	Clec4a1	chr6	122880802	C	T	FALSE	FALSE	L144F	4.38	100	NaN	268	0	234	0	0	348	0	291	0	0	0	0
chr6_122883849	Clec4a1	chr6	122883850	T	G	FALSE	FALSE	S215R	4.38	74.29	NaN	200	0	198	0	65	197	74	205	0	0	0	0
chr6_123180580	Clec4n	chr6	123180581	T	C	TRUE	TRUE		4.38	26.67	NaN	340	0	311	0	321	116	314	115	0	0	0	0
chr6_123265826	Vmn2r19	chr6	123265827	T	C	FALSE	FALSE	L270S	3.89	47.2	NaN	344	0	364	0	236	210	236	212	0	0	0	0
chr6_124011964	Vmn2r26	chr6	124011965	C	T	FALSE	FALSE	A827V	4.11	99.57	NaN	348	0	300	0	1	362	2	333	0	0	0	0
chr6_124409305	Clstn3	chr6	124409306	C	T	TRUE	FALSE		4.26	100	100	100	0	111	0	0	135	0	156	0	0	0	2
chr6_124699332	Atn1	chr6	124699333	G	C	FALSE	TRUE	A67G A67G	3.86	50.03	52.59	584	0	658	2	384	362	360	385	48	37	49	70
chr6_124716268	Eno2	chr6	124716269	C	T	FALSE	FALSE	G174D	4.3	100	100	195	0	202	0	0	255	0	207	0	17	0	22
chr6_124858487	Lag3	chr6	124858488	C	T	FALSE	FALSE	A316T	4.04	99.23	NaN	235	0	231	0	3	259	1	258	0	0	0	0
chr6_124974526	Zfp384	chr6	124974527	C	T	TRUE	TRUE		4.09	99.77	100	237	0	206	0	0	199	1	246	0	4	0	7
chr6_125541210	Vwf	chr6	125541211	C	T	TRUE	FALSE		4.05	99.77	NaN	207	0	185	0	0	228	1	199	0	0	0	0
chr6_126816446	Akap3	chr6	126816447	C	T	TRUE	FALSE		3.93	100	NaN	42	0	45	0	0	48	0	37	0	0	0	0
chr6_128178687	Tead4	chr6	128178688	C	T	TRUE	FALSE		4.16	100	100	108	0	88	0	0	145	0	141	0	19	0	16
chr6_128449055	Pzp	chr6	128449056	T	C	TRUE	FALSE		4.53	50.56	NaN	114	0	123	0	88	75	79	100	0	0	0	0
chr6_128509086	BC048546	chr6	128509087	T	C	FALSE	FALSE	H720R	4.11	27.9	NaN	163	0	147	0	149	61	132	48	0	0	0	0
chr6_129043338	Clec2e	chr6	129043339	T	G	TRUE	TRUE		3.99	26.46	NaN	116	1	94	0	112	36	102	42	0	0	0	0
chr6_129818834	Klra17	chr6	129818835	C	T	FALSE	TRUE	E145K E145K	3.86	100	NaN	264	0	254	0	0	280	0	252	0	0	0	0
chr6_131580460	Tas2r130	chr6	131580461	T	G	FALSE	FALSE	I130L	4.66	21.15	NaN	137	0	145	0	154	35	131	44	0	0	0	0
chr6_131628779	Tas2r106	chr6	131628780	G	A	FALSE	FALSE	T42I	4.32	20.31	NaN	120	0	115	0	124	40	125	26	0	0	0	0
chr6_133803638	Kap	chr6	133803639	C	T	FALSE	FALSE	M1I	4.63	100	NaN	81	0	48	0	0	118	0	104	0	0	0	0
chr6_134211715	Etv6	chr6	134211716	C	T	TRUE	FALSE		3.45	100	100	512	0	483	0	0	497	0	479	0	4	0	6
chr6_134414573	Lrp6	chr6	134414574	C	T	FALSE	FALSE	G203D G1149D	3.99	99.79	100	193	0	214	0	0	244	1	237	0	20	0	16
chr6_135682313	Grin2b	chr6	135682314	C	T	TRUE	FALSE		3.56	25.3	NaN	131	0	160	0	114	43	132	41	0	0	0	0
chr6_136278848	Gm8994	chr6	136278849	C	T	FALSE	FALSE	L97F	4.67	88.24	0	74	0	54	0	11	111	12	64	1	0	18	0
chr6_136350900	LOC100502936	chr6	136350901	A	G	FALSE	FALSE	S318P	4.73	100	NaN	169	0	174	0	0	264	0	279	0	0	0	0
chr6_136351204	LOC100502936	chr6	136351205	C	T	TRUE	FALSE		4.73	14.6	NaN	112	0	89	0	99	17	135	23	0	0	0	0
chr6_136351377	LOC100502936	chr6	136351378	C	T	FALSE	FALSE	E159K	4.73	99.85	NaN	214	0	225	1	1	296	0	372	0	0	0	0
chr6_136803233	Art4	chr6	136803234	G	A	TRUE	FALSE		4.16	99.9	NaN	400	0	391	0	0	557	1	462	0	0	0	0
chr6_138606175	Igbp1b	chr6	138606176	G	A	TRUE	FALSE		3.43	99.75	NaN	230	0	201	0	0	202	1	192	0	0	0	0
chr6_141783215	Slco1a4	chr6	141783216	C	T	FALSE	FALSE	S123N	2.8	99.86	NaN	526	0	504	0	0	375	1	363	0	0	0	0
chr6_141891969	Slco1a1	chr6	141891970	G	C	FALSE	FALSE	Q46E Q46E	3.1	32.94	NaN	140	0	160	0	84	40	91	46	0	0	0	0
chr6_141934146	Gm6614	chr6	141934147	C	T	FALSE	FALSE	G471E	3.12	100	NaN	176	1	128	0	0	115	0	131	0	0	0	0
chr6_142305820	Recql	chr6	142305821	C	T	TRUE	TRUE		3.02	100	100	28	0	24	0	0	19	0	18	0	0	0	3
chr6_142518679	Kcnj8	chr6	142518680	C	T	FALSE	FALSE	V74I V74I	2.99	99.31	NaN	445	1	379	1	4	363	1	357	0	0	0	0
chr6_142576985	Abcc9	chr6	142576986	C	T	FALSE	FALSE	W1002- W1015- W980- W1015-	2.98	100	NaN	254	0	235	0	0	185	0	164	0	0	0	0
chr6_142705503	Cmas	chr6	142705504	G	C	FALSE	FALSE	G71A	2.76	20.5	31.79	66	0	59	0	29	8	29	7	7	5	6	0
chr6_145195290	Kras	chr6	145195291	C	T	FALSE	FALSE	G12D G12D	2.68	99.27	100	265	0	246	0	2	133	0	142	0	23	0	24
chr6_145195303	Kras	chr6	145195304	C	T	FALSE	FALSE	V8M V8M	2.68	100	100	257	0	232	0	0	129	0	129	0	21	0	34
chr6_146345486	Itpr2	chr6	146345487	G	A	FALSE	FALSE	L366F L319F L333F L333F	3.1	34.37	29.91	83	0	75	0	62	30	46	27	2	3	8	2
chr6_146502724	4933424B01Rik	chr6	146502725	T	C	FALSE	FALSE	Y529C	3.14	23.57	24.07	372	0	326	2	249	76	247	77	29	8	34	12
chr6_148791385	Caprin2	chr6	148791386	G	A	FALSE	FALSE	S801F S1021F	3.06	60.35	NaN	71	0	77	0	26	45	36	50	0	0	0	0
chr5_3606125	Pex1	chr5	3606126	C	T	FALSE	FALSE	Q318- Q318-	6.49	52.12	NaN	102	0	92	0	109	130	115	115	0	0	0	0
chr5_4028388	Akap9	chr5	4028389	G	A	FALSE	FALSE	V1815I	6.39	53.26	54.02	101	0	105	0	76	83	95	112	4	9	8	5
chr5_4092015	Cyp51	chr5	4092016	C	T	TRUE	FALSE		6.78	49.06	51.84	177	2	190	0	201	190	182	179	41	43	64	70
chr5_5675859	Steap2	chr5	5675860	C	T	FALSE	FALSE	R388K R388K R388K R388K R388K	6.51	46	40.3	196	0	222	0	215	207	221	168	37	34	86	50
chr5_5736459	Steap1	chr5	5736460	C	T	FALSE	FALSE	D326N	6.43	49.76	55.04	252	0	184	0	222	223	198	193	28	18	55	82
chr5_5740452	Steap1	chr5	5740453	C	T	FALSE	FALSE	G165D	6.43	42.92	50.02	285	0	259	1	228	196	252	169	30	29	67	68
chr5_8918699	Abcb4	chr5	8918700	G	A	TRUE	FALSE		6.02	40.79	NaN	44	0	50	0	42	35	49	29	0	0	0	0
chr5_8959035	Abcb4	chr5	8959036	C	T	FALSE	FALSE	S1231F	6.02	44.26	NaN	79	0	65	0	59	58	70	47	0	0	0	0
chr5_9461432	9330182L06Rik	chr5	9461433	G	A	FALSE	TRUE	G932S G707S G932S G819S	5.7	53.02	0	123	0	98	0	71	100	73	67	0	0	1	0
chr5_14521543	Pclo	chr5	14521544	T	A	TRUE	FALSE		4.22	19.5	NaN	176	0	152	0	190	44	135	35	0	0	0	0
chr5_14676235	Pclo	chr5	14676236	C	T	FALSE	FALSE	P1703S P1703S	4.22	36.02	NaN	88	0	96	1	89	52	76	41	0	0	0	0
chr5_15808138	Cacna2d1	chr5	15808139	A	C	FALSE	FALSE	K356T K356T K356T K356T K356T	4.24	18.75	0	111	1	63	0	75	14	55	18	9	0	2	0
chr5_15880146	Cacna2d1	chr5	15880147	C	T	TRUE	TRUE		4.24	64.35	100	210	0	188	0	114	192	92	181	0	2	0	6
chr5_17320042	Cd36	chr5	17320043	T	G	FALSE	FALSE	K166T K166T K166T K166T K166T	2.55	33.64	NaN	165	0	124	0	76	39	66	33	0	0	0	0
chr5_17773000	Gnai1	chr5	17773001	C	T	FALSE	FALSE	A301T	2.65	31.94	NaN	39	0	27	1	24	12	27	12	0	0	0	0
chr5_20411698	Rsbn1l	chr5	20411699	C	T	TRUE	FALSE		3.01	26.28	37.93	57	0	57	0	35	9	45	21	1	4	6	1
chr5_20723214	Pion	chr5	20723215	G	A	TRUE	TRUE		3.19	64.75	80.68	150	0	192	0	67	109	50	108	1	4	0	1
chr5_20822787	Ccdc146	chr5	20822788	C	T	FALSE	FALSE	G352E	3.04	25.5	0	96	0	66	0	58	23	60	18	0	0	1	0
chr5_20878500	Fgl2	chr5	20878501	G	A	TRUE	TRUE		3.13	57.34	NaN	36	1	34	1	14	18	12	17	0	0	0	0
chr5_21477689	Reln	chr5	21477690	T	C	FALSE	FALSE	N1932S	2.79	23.44	NaN	92	0	86	0	78	20	40	19	0	0	0	0
chr5_21503752	Reln	chr5	21503753	G	A	FALSE	FALSE	A1289V A219V	2.79	70.11	NaN	92	0	73	0	16	45	19	38	0	0	0	0
chr5_21524681	Reln	chr5	21524682	G	A	TRUE	FALSE		2.79	63.44	NaN	146	0	110	0	30	65	50	76	0	0	0	0
chr5_23002014	Mll5	chr5	23002015	G	A	FALSE	FALSE	R223K R803K	2.95	61.19	35.52	119	0	101	0	43	56	23	52	0	2	8	4
chr5_24374969	Prkag2	chr5	24374970	C	T	TRUE	FALSE		2.92	29.87	9.03	327	0	271	0	174	75	150	63	9	1	11	1
chr5_24805202	Mll3	chr5	24805203	C	T	FALSE	TRUE	V3642M V365M	2.85	28.74	0	56	0	47	0	28	11	29	12	0	0	1	0
chr5_24816347	Mll3	chr5	24816348	G	A	FALSE	FALSE	L2772F	2.85	64.33	79.22	321	0	306	1	75	161	101	160	0	3	1	1
chr5_24850797	Mll3	chr5	24850798	G	A	TRUE	TRUE		2.85	71.85	43.24	81	0	70	0	15	39	23	58	1	1	1	0
chr5_28052282	Dpp6	chr5	28052283	G	A	FALSE	FALSE	E858K E800K E803K E802K	2.71	29.78	NaN	197	0	179	0	109	44	98	44	0	0	0	0
chr5_31208506	Agbl5	chr5	31208507	C	T	TRUE	TRUE		2.93	31.25	0	517	1	538	0	321	152	327	143	0	0	5	0
chr5_31369379	Cad	chr5	31369380	G	A	TRUE	FALSE		3.18	64.71	61.6	119	0	121	0	45	95	48	77	15	17	11	24
chr5_31380518	Cad	chr5	31380519	G	A	FALSE	FALSE	G2139D G2149D G2210D	3.18	65.19	68.86	190	0	185	0	71	129	56	109	13	36	30	59
chr5_31475372	Gtf3c2	chr5	31475373	G	A	TRUE	TRUE		3.34	68.49	63.42	202	0	212	0	57	123	58	127	5	12	11	16
chr5_33757507	4933407H18Rik	chr5	33757508	T	A	FALSE	TRUE	F708I	4.06	26.1	14.01	136	0	143	0	102	40	120	39	1	0	6	1
chr5_34072423	Fgfr3	chr5	34072424	C	T	TRUE	FALSE		3.96	23.89	NaN	64	0	83	0	83	27	73	22	0	0	0	0
chr5_34952869	Add1	chr5	34952870	C	T	TRUE	FALSE		4.19	26.74	22.38	190	0	147	0	180	52	166	82	44	18	66	15
chr5_35239555	Htt	chr5	35239556	C	T	TRUE	FALSE		4.22	21.27	13.63	145	0	131	0	135	35	120	34	14	0	34	7
chr5_35386208	Hgfac	chr5	35386209	C	G	FALSE	FALSE	A156G	3.78	19.59	NaN	124	0	136	1	125	34	119	26	0	0	0	0
chr5_35930944	Acox3	chr5	35930945	G	A	FALSE	FALSE	D43N D43N D86N	4.93	40.73	5.88	203	0	253	0	232	140	166	139	0	1	4	0
chr5_36151903	Ablim2	chr5	36151904	G	A	FALSE	TRUE	G176E G176E G176E G176E G176E G176E	4.87	37.7	NaN	102	0	106	0	109	75	85	44	0	0	0	0
chr5_36319232	Afap1	chr5	36319233	C	T	TRUE	FALSE		4.81	58.6	62.25	261	0	293	0	141	204	145	201	1	4	3	3
chr5_37213080	Man2b2	chr5	37213081	G	A	FALSE	FALSE	P285S	5.1	41.84	32.53	153	0	145	0	135	111	137	87	13	5	14	8
chr5_37839943	Stk32b	chr5	37839944	C	T	FALSE	FALSE	G398D	4.45	58.48	NaN	136	1	137	0	58	86	59	79	0	0	0	0
chr5_37839964	Stk32b	chr5	37839965	G	A	FALSE	FALSE	T391I	4.45	33.25	NaN	146	0	144	0	100	41	96	60	0	0	0	0
chr5_38922340	Wdr1	chr5	38922341	C	T	TRUE	FALSE		4.84	61.65	59.78	133	2	123	1	74	123	64	99	22	30	36	56
chr5_39130580	Clnk	chr5	39130581	C	T	FALSE	FALSE	E219K	4.9	52.74	NaN	85	0	81	0	43	58	62	61	0	0	0	0
chr5_44130575	Cc2d2a	chr5	44130576	G	A	TRUE	FALSE		4.79	40.05	38.07	42	0	43	0	27	13	31	28	2	1	3	2
chr5_44149708	Fbxl5	chr5	44149709	C	T	FALSE	FALSE	W532- W490- W533- W533-	4.65	52.37	43.3	296	0	246	0	178	194	153	170	15	7	18	18
chr5_44291684	Cd38	chr5	44291685	C	T	FALSE	FALSE	T120I	5.12	39.42	NaN	61	0	69	0	64	55	79	42	0	0	0	0
chr5_44583372	Tapt1	chr5	44583373	C	T	FALSE	FALSE	G285E	4.53	58.08	37.93	208	1	218	0	109	139	111	167	10	7	16	9
chr5_45897423	Lap3	chr5	45897424	C	T	FALSE	FALSE	L334F	4.46	61.68	56.26	91	0	94	1	33	54	49	78	30	59	79	80
chr5_45946386	Fam184b	chr5	45946387	G	A	TRUE	FALSE		4.51	37.33	NaN	448	0	401	0	357	220	329	189	0	0	0	0
chr5_48580815	Slit2	chr5	48580816	G	A	FALSE	TRUE	E254K E254K E254K E18K	4.7	37.98	31.76	62	0	49	0	70	47	68	38	23	10	61	29
chr5_48615972	Slit2	chr5	48615973	C	T	FALSE	TRUE	T511I T519I T507I T279I	4.7	54.32	64.53	127	0	123	0	82	107	82	89	42	77	41	74
chr5_48779585	Pacrgl	chr5	48779586	G	A	TRUE	TRUE		5.46	18.94	25.31	32	0	43	0	57	15	49	10	3	0	11	4
chr5_50351637	Gpr125	chr5	50351638	G	A	FALSE	FALSE	S1269F	4.02	36.34	16.91	273	0	292	0	257	148	188	106	11	1	20	5
chr5_52760583	Sod3	chr5	52760584	C	T	TRUE	TRUE		4.38	62.62	NaN	492	1	540	0	272	455	252	423	0	0	0	0
chr5_54094310	Cckar	chr5	54094311	C	T	TRUE	FALSE		5.29	62.07	NaN	203	0	205	0	114	188	120	195	0	0	0	0
chr5_54496582	Stim2	chr5	54496583	G	T	FALSE	FALSE	E20D E309D	4.89	32.5	42.54	65	0	79	0	77	41	59	25	13	9	29	22
chr5_54496631	Stim2	chr5	54496632	G	A	FALSE	FALSE	E37K E326K	4.89	32.15	30.7	73	0	85	0	86	40	68	33	22	5	16	13
chr5_58112007	Pcdh7	chr5	58112008	C	T	TRUE	FALSE		3.89	24.35	0	73	0	86	0	69	25	88	26	0	0	3	0
chr5_65818741	Ugdh	chr5	65818742	G	A	TRUE	FALSE		5.57	38.31	36.25	239	0	266	0	261	180	284	161	76	40	121	72
chr5_66286042	Rhoh	chr5	66286043	G	A	TRUE	TRUE		5.1	34.26	NaN	87	0	93	0	83	36	73	48	0	0	0	0
chr5_66286137	Rhoh	chr5	66286138	G	A	TRUE	TRUE		5.1	37.82	NaN	34	0	27	0	27	25	40	19	0	0	0	0
chr5_66286868	Rhoh	chr5	66286869	C	T	TRUE	TRUE		5.1	63.16	NaN	46	0	34	0	31	45	21	46	0	0	0	0
chr5_67390019	Limch1	chr5	67390020	T	G	TRUE	TRUE		3.33	38	NaN	82	1	75	0	46	21	38	35	0	0	0	0
chr5_67655638	Tmem33	chr5	67655639	G	A	FALSE	FALSE	D91N D91N D91N D91N D91N	2.81	65.71	67.56	162	3	156	2	45	85	51	99	9	19	15	31
chr5_67862041	C330024D21Rik	chr5	67862042	G	A	TRUE	TRUE		2.75	31.57	NaN	120	0	103	0	81	31	50	33	0	0	0	0
chr5_72015175	Gabra4	chr5	72015176	G	A	FALSE	FALSE	A351V A377V	2.44	24.58	NaN	177	0	136	0	77	30	76	21	0	0	0	0
chr5_72032329	Gabra4	chr5	72032330	T	C	FALSE	FALSE	R156G R182G	2.44	39.03	NaN	234	0	245	0	116	77	90	55	0	0	0	0
chr5_72260710	Gabrb1	chr5	72260711	A	C	FALSE	FALSE	N105T	2.52	30.05	NaN	308	0	272	0	177	78	151	63	0	0	0	0
chr5_72668479	Atp10d	chr5	72668480	G	T	FALSE	FALSE	A1056S	2.71	61.65	NaN	152	0	137	0	42	75	44	64	0	0	0	0
chr5_72668514	Atp10d	chr5	72668515	G	A	TRUE	FALSE		2.71	62.26	NaN	134	0	117	0	25	60	35	44	0	0	0	0
chr5_72968519	Zar1	chr5	72968520	G	A	TRUE	FALSE		2.93	34.13	NaN	151	0	155	0	112	56	100	54	0	0	0	0
chr5_74021000	Lrrc66	chr5	74021001	G	A	FALSE	FALSE	P82S	2.97	28.42	NaN	160	0	195	0	106	37	105	48	0	0	0	0
chr5_74042861	Spata18	chr5	74042862	C	T	FALSE	FALSE	S13F S13F	2.99	34.63	NaN	164	0	150	0	77	34	97	60	0	0	0	0
chr5_74602190	Scfd2	chr5	74602191	G	A	TRUE	TRUE		2.63	79.16	100	62	0	53	0	13	48	12	47	0	0	0	4
chr5_75003819	Lnx1	chr5	75003820	G	A	TRUE	FALSE		2.88	66.66	NaN	164	0	159	0	45	89	40	81	0	0	0	0
chr5_75024347	Lnx1	chr5	75024348	C	T	FALSE	TRUE	R44K R44K R44K R44K R144K	2.88	29.41	NaN	151	1	139	0	74	32	89	36	0	0	0	0
chr5_75559771	Pdgfra	chr5	75559772	G	A	FALSE	FALSE	V88I V88I V88I V103I V88I V88I	3.05	61.92	100	116	0	98	0	51	63	24	69	0	1	0	3
chr5_76961887	Exoc1	chr5	76961888	G	A	TRUE	FALSE		3.68	47.4	38.05	94	0	109	0	65	57	67	62	13	5	20	15
chr5_76972660	Exoc1	chr5	76972661	G	A	FALSE	FALSE	S269N S262N S262N	3.68	50.41	54.01	73	0	64	0	40	46	38	34	10	8	9	14
chr5_77306613	Aasdh	chr5	77306614	G	A	FALSE	TRUE	Q948- Q436-	4	46.39	45.92	352	1	354	1	210	204	251	198	4	0	4	5
chr5_83783797	Tecrl	chr5	83783798	C	T	TRUE	FALSE		2.52	28.84	NaN	105	0	99	2	56	21	57	25	0	0	0	0
chr5_84488148	Epha5	chr5	84488149	G	A	FALSE	FALSE	T850I	2.54	65.99	NaN	150	0	92	0	19	48	32	53	0	0	0	0
chr5_86507029	Stap1	chr5	86507030	G	A	FALSE	FALSE	W46- W46- W46- W46-	3.85	45.53	NaN	197	0	163	0	90	93	123	89	0	0	0	0
chr5_86666869	Tmprss11c	chr5	86666870	C	T	FALSE	FALSE	G256E	4.02	50.05	NaN	161	0	172	1	121	134	107	96	0	0	0	0
chr5_87669838	Ugt2b37	chr5	87669839	G	A	TRUE	FALSE		3.98	47.28	NaN	248	0	250	0	142	106	126	141	0	0	0	0
chr5_87853153	Ugt2b38	chr5	87853154	T	G	FALSE	FALSE	S15R	3.75	26.46	NaN	212	1	174	1	138	53	164	56	0	0	0	0
chr5_88315602	Odam	chr5	88315603	G	A	FALSE	FALSE	G39D	3.4	49.18	NaN	381	0	308	0	166	160	176	171	0	0	0	0
chr5_88711713	Gm7714	chr5	88711714	G	A	TRUE	TRUE		4.35	57.17	NaN	76	0	57	0	41	62	37	43	0	0	0	0
chr5_89874385	Gc	chr5	89874386	T	G	FALSE	FALSE	E66D	3.92	25.72	NaN	43	0	33	0	33	15	39	11	0	0	0	0
chr5_90132024	Adamts3	chr5	90132025	A	C	FALSE	FALSE	F560C F560C	3.46	23.6	NaN	146	0	129	1	113	45	126	32	0	0	0	0
chr5_90673088	Ankrd17	chr5	90673089	C	T	FALSE	FALSE	A1662T A1913T A304T	4.21	51.27	44.69	225	0	240	0	131	155	131	123	9	3	13	14
chr5_93381710	Shroom3	chr5	93381711	C	T	FALSE	FALSE	A1602V A1427V A1427V A1471V	3.8	21.7	NaN	130	0	143	0	144	33	114	42	0	0	0	0
chr5_93699891	Ccng2	chr5	93699892	G	A	FALSE	FALSE	G117S G117S	3.68	56.41	33.33	90	1	83	1	45	54	35	50	4	2	16	8
chr5_96590730	Cnot6l	chr5	96590731	C	G	TRUE	TRUE		3.77	20.63	0	61	0	64	3	50	19	41	7	2	0	2	0
chr5_97083272	Fras1	chr5	97083273	C	T	FALSE	FALSE	S1192F	3.75	52.54	NaN	260	1	241	1	106	141	113	106	0	0	0	0
chr5_97198669	Fras1	chr5	97198670	G	A	FALSE	FALSE	R3510K	3.75	51.79	NaN	92	0	85	0	64	67	70	77	0	0	0	0
chr5_97201665	Fras1	chr5	97201666	G	A	FALSE	FALSE	A3635T	3.75	24.26	NaN	62	0	38	0	55	16	47	17	0	0	0	0
chr5_97532503	Paqr3	chr5	97532504	G	A	FALSE	FALSE	L127F L127F L127F	3.68	43.84	10.93	122	0	146	0	75	73	78	50	0	1	9	1
chr5_97820956	Naa11	chr5	97820957	G	A	TRUE	FALSE		3.87	52.56	NaN	207	0	224	0	138	169	132	132	0	0	0	0
chr5_99166693	1700007G11Rik	chr5	99166694	G	A	FALSE	TRUE	G147E	3.53	41.58	NaN	132	0	94	0	50	52	84	49	0	0	0	0
chr5_99453474	Prkg2	chr5	99453475	G	A	TRUE	FALSE		3.71	43.19	NaN	247	0	241	0	159	121	137	104	0	0	0	0
chr5_100466956	Hnrpdl	chr5	100466957	C	T	FALSE	FALSE	D163N D163N	3.89	45.79	49.07	256	4	207	2	125	137	149	103	72	63	116	118
chr5_102092703	Nkx6-1	chr5	102092704	C	G	FALSE	FALSE	A184P	3.95	21.44	NaN	29	0	31	0	46	10	27	12	0	0	0	0
chr5_103958678	Ptpn13	chr5	103958679	T	C	FALSE	TRUE	S715P S533P S475P S714P S715P	2.96	32.59	29.08	172	0	158	1	102	53	102	46	1	1	15	6
chr5_104522185	Sparcl1	chr5	104522186	G	A	TRUE	FALSE		3.07	15.53	NaN	73	0	97	0	69	10	52	14	0	0	0	0
chr5_104767060	Mepe	chr5	104767061	G	A	TRUE	FALSE		3.17	37.32	NaN	38	0	41	0	27	14	33	22	0	0	0	0
chr5_105404388	Abcg3	chr5	105404389	T	C	FALSE	FALSE	R86G R86G	3.15	28.63	NaN	203	0	191	0	133	57	98	36	0	0	0	0
chr5_105554599	Gbp4	chr5	105554600	G	A	TRUE	TRUE		3.06	30.48	0	459	5	395	2	227	113	290	116	2	0	1	0
chr5_107307628	Hfm1	chr5	107307629	T	C	TRUE	FALSE		3.28	100	NaN	106	0	117	1	0	129	0	92	0	0	0	0
chr5_107412176	Cdc7	chr5	107412177	G	A	FALSE	TRUE	E500K E500K E461K E468K	3.12	72.04	70.36	216	2	222	1	59	152	52	134	1	9	7	11
chr5_107644069	Tgfbr3	chr5	107644070	G	A	TRUE	FALSE		2.89	56.94	55.07	150	0	136	0	52	72	53	67	4	11	10	6
chr5_107788385	Brdt	chr5	107788386	C	T	TRUE	FALSE		3.25	65.42	NaN	302	0	285	0	79	162	68	117	0	0	0	0
chr5_108032842	Rpap2	chr5	108032843	C	T	FALSE	FALSE	P113S P113S P34S P36S	3.2	55.9	40.67	178	0	137	0	71	75	60	95	1	1	6	4
chr5_108338861	Fam69a	chr5	108338862	A	G	FALSE	FALSE	F283S	3.37	37.92	32.27	70	0	101	0	62	33	47	35	5	0	8	5
chr5_108999203	Gak	chr5	108999204	C	G	TRUE	FALSE		2.88	29.15	34.22	227	0	232	0	140	52	112	53	12	6	13	7
chr5_109215162	Tmed11	chr5	109215163	C	G	FALSE	FALSE	G62A	3.18	22.7	NaN	141	0	114	0	119	34	109	33	0	0	0	0
chr5_109986580	Crlf2	chr5	109986581	G	A	TRUE	FALSE		2.48	63.61	59.76	373	1	346	0	96	161	80	147	5	2	5	11
chr5_112675642	Cryba4	chr5	112675643	G	A	TRUE	TRUE		4.17	25.66	NaN	54	0	42	0	52	20	40	12	0	0	0	0
chr5_112686503	Crybb1	chr5	112686504	G	C	FALSE	FALSE	G34A	4.25	21.67	NaN	41	5	49	0	35	7	31	13	0	0	0	0
chr5_114189269	Ficd	chr5	114189270	C	G	TRUE	TRUE		3.92	21.67	0	82	0	84	0	113	25	90	35	0	0	6	0
chr5_114581193	Ung	chr5	114581194	T	C	TRUE	TRUE		4.27	31.25	0	48	1	40	0	39	18	38	17	1	0	0	0
chr5_118317297	Nos1	chr5	118317298	G	C	FALSE	TRUE	V25L	4.18	17.51	NaN	106	0	133	0	113	26	112	22	0	0	0	0
chr5_118346836	Nos1	chr5	118346837	A	G	FALSE	TRUE	K423R	4.18	27.78	NaN	174	1	157	3	143	57	166	62	0	0	0	0
chr5_119168492	Med13l	chr5	119168493	G	T	FALSE	FALSE	E161- E161- E161-	3.75	22.34	27.75	87	1	80	0	75	39	87	17	6	3	5	1
chr5_120291782	Tbx5	chr5	120291783	G	A	TRUE	FALSE		3.77	69.97	NaN	204	2	221	1	67	144	48	125	0	0	0	0
chr5_121063291	Ddx54	chr5	121063292	G	A	FALSE	FALSE	E50K	3.91	68.3	75.05	84	0	83	0	30	64	28	61	8	27	10	27
chr5_121423335	Rph3a	chr5	121423336	C	T	TRUE	FALSE		4.13	78.91	NaN	34	0	41	1	5	47	18	47	0	0	0	0
chr5_122197981	Atxn2	chr5	122197982	G	A	FALSE	FALSE	V263I	4.1	74.73	72.91	82	0	80	0	13	71	37	85	6	17	7	18
chr5_122317122	Cux2	chr5	122317123	T	A	FALSE	FALSE	E1003V	3.97	22.55	NaN	152	0	153	0	142	44	149	41	0	0	0	0
chr5_126267854	Tmem132b	chr5	126267855	G	A	FALSE	FALSE	G885D	5.01	59.8	NaN	191	0	229	0	118	195	126	170	0	0	0	0
chr5_127943291	Tmem132c	chr5	127943292	G	A	TRUE	FALSE		4.27	58.16	NaN	149	2	151	1	95	130	69	98	0	0	0	0
chr5_129279335	Rimbp2	chr5	129279336	G	A	TRUE	FALSE		4.54	40.23	NaN	156	0	123	0	141	88	110	82	0	0	0	0
chr5_130010669	Sfswap	chr5	130010670	G	A	FALSE	TRUE	A141T A15T	4.65	38.6	43.07	93	0	75	0	70	43	54	35	10	8	19	14
chr5_130203695	2014-09-01	chr5	130203696	G	A	FALSE	FALSE	L97F	5.4	40.09	NaN	208	0	201	0	194	135	221	143	0	0	0	0
chr5_130577637	Tpst1	chr5	130577638	G	A	TRUE	FALSE		4.24	53.03	43.39	70	0	81	0	46	44	40	55	7	3	12	11
chr5_130577799	Tpst1	chr5	130577800	C	T	TRUE	FALSE		4.24	52.29	75.28	105	0	112	0	75	68	49	73	1	4	8	24
chr5_131948288	Auts2	chr5	131948289	C	T	FALSE	FALSE	R52Q R52Q R508Q	3.91	23.86	NaN	111	0	103	0	94	29	75	24	0	0	0	0
chr5_135035684	Gm52	chr5	135035685	G	A	TRUE	FALSE		5.58	60.58	100	53	0	64	0	40	63	40	60	0	1	0	0
chr5_135521492	Stx1a	chr5	135521493	G	A	TRUE	TRUE		5.32	38.72	33.52	215	1	217	0	200	134	212	127	8	0	5	6
chr5_136535681	2310043J07Rik	chr5	136535682	C	T	FALSE	FALSE	P55L P55L	5.8	51.62	66.67	100	0	103	0	85	88	93	102	0	0	1	2
chr5_137756993	Slc12a9	chr5	137756994	C	G	FALSE	FALSE	D644H	5.07	23.97	20.97	97	0	76	0	104	32	83	27	1	0	15	4
chr5_137768670	Slc12a9	chr5	137768671	G	A	FALSE	FALSE	T302I	5.07	38.87	37.56	156	0	184	0	163	107	178	110	2	3	10	5
chr5_137961820	Gigyf1	chr5	137961821	G	A	TRUE	FALSE		4.81	56.02	43.17	158	0	163	0	113	142	95	123	10	5	7	8
chr5_138104601	Agfg2	chr5	138104602	T	C	TRUE	FALSE		5.25	20.69	30.77	165	0	177	0	195	57	215	51	2	0	1	1
chr5_138104656	Agfg2	chr5	138104657	T	C	FALSE	FALSE	Y255C	5.25	19.9	100	131	1	150	2	174	42	184	47	0	0	0	1
chr5_138177456	6430598A04Rik	chr5	138177457	G	A	FALSE	FALSE	P181S P181S P181S P181S	5.44	34.19	9.73	198	0	189	1	236	113	192	111	3	3	19	1
chr5_138566279	Zscan21	chr5	138566280	G	A	TRUE	TRUE		5.39	62	75.93	101	0	107	0	66	99	69	122	1	2	1	4
chr5_138721083	Gpc2	chr5	138721084	G	A	TRUE	TRUE		4.54	45.3	NaN	31	0	45	0	35	30	41	33	0	0	0	0
chr5_139004064	1700123K08Rik	chr5	139004065	C	T	FALSE	FALSE	A188T	4.24	21.28	NaN	354	2	320	0	314	78	307	91	0	0	0	0
chr5_139722683	Sun1	chr5	139722684	G	A	FALSE	FALSE	G765D G646D G679D G802D G738D	3.92	48.54	57.84	329	0	273	0	163	159	176	161	7	10	17	23
chr5_139868986	Gpr146	chr5	139868987	G	A	FALSE	FALSE	V197M V197M	3.89	46.5	20	120	0	102	0	70	66	64	51	0	1	2	0
chr5_140834086	Snx8	chr5	140834087	C	T	TRUE	TRUE		4.07	48.51	43.25	148	0	140	0	101	96	106	99	4	2	15	12
chr5_142058317	Sdk1	chr5	142058318	C	T	FALSE	TRUE	L106F	4.59	56.74	100	62	0	63	1	46	57	23	34	0	1	0	0
chr5_142058367	Sdk1	chr5	142058368	G	A	TRUE	TRUE		4.59	56.06	NaN	75	0	68	0	51	72	37	41	0	0	0	0
chr5_142932618	Foxk1	chr5	142932619	G	A	FALSE	FALSE	R690K	4.54	48.9	47.58	45	0	50	1	35	31	22	24	4	10	12	5
chr5_143665545	Actb	chr5	143665546	C	A	FALSE	FALSE	Q353H	6.06	14.46	12.98	124	1	137	0	153	37	199	27	1228	176	2364	360
chr5_143953992	4933411G11Rik	chr5	143953993	G	T	FALSE	FALSE	S6I	5.41	43.82	NaN	355	0	438	1	378	323	387	277	0	0	0	0
chr5_144780742	Ocm	chr5	144780743	G	A	TRUE	TRUE		5.63	62.04	NaN	53	0	46	0	27	53	26	35	0	0	0	0
chr5_144967157	Tecpr1	chr5	144967158	G	A	FALSE	FALSE	R584W R725W	5.02	99.66	100	207	0	199	1	0	300	2	295	0	7	0	11
chr5_145758081	Kpna7	chr5	145758082	G	A	TRUE	FALSE		5.67	56.19	NaN	100	0	115	1	86	97	60	93	0	0	0	0
chr5_145981506	Zkscan5	chr5	145981507	A	T	FALSE	FALSE	K577M K650M	5.28	15.89	34.6	50	0	57	0	78	18	108	18	0	6	9	1
chr5_146044363	Zfp498	chr5	146044364	G	A	TRUE	TRUE		5.35	39.96	13.61	186	0	169	0	147	105	166	104	1	1	14	2
chr5_146106183	Cyp3a57	chr5	146106184	T	C	TRUE	TRUE		5.25	39.05	NaN	462	1	399	3	479	280	381	276	0	0	0	0
chr5_146343468	Cyp3a41a	chr5	146343469	G	A	TRUE	TRUE		4.74	35.75	NaN	286	1	277	0	238	133	249	138	0	0	0	0
chr5_147021817	Rnf6	chr5	147021818	C	T	TRUE	FALSE		4.72	60.32	62.48	53	0	80	1	35	58	45	64	15	28	24	37
chr5_147079845	Cdk8	chr5	147079846	C	T	FALSE	FALSE	S27F S87F	4.56	57.56	70.26	665	2	562	0	365	559	370	446	4	5	6	17
chr5_148118593	Cdx2	chr5	148118594	G	A	TRUE	TRUE		5.57	33.33	100	32	0	34	0	52	26	42	21	0	0	0	1
chr5_149318079	Ubl3	chr5	149318080	G	A	TRUE	FALSE		4.84	38.42	55.37	197	0	177	0	133	101	173	94	27	33	27	34
chr5_151181450	Fry	chr5	151181451	C	T	FALSE	FALSE	P516L P513L	5.02	25.36	100	34	0	30	0	29	10	24	8	0	0	0	1
chr5_151184223	Fry	chr5	151184224	G	A	TRUE	FALSE		5.02	35.81	NaN	222	0	183	0	191	95	159	103	0	0	0	0
chr5_151232351	Fry	chr5	151232352	G	A	FALSE	FALSE	G1753D	5.02	43.33	NaN	191	0	183	0	184	133	163	133	0	0	0	0
chr5_151345543	Brca2	chr5	151345544	G	A	FALSE	FALSE	R2066K R2066K	5.29	40.6	27.47	290	0	281	0	295	184	295	222	2	8	15	1
chr4_3516407	Tgs1	chr4	3516408	G	A	FALSE	FALSE	R419K	3.36	66.96	80.68	122	0	114	0	42	85	34	69	0	1	1	4
chr4_3710192	Lyn	chr4	3710193	G	A	TRUE	FALSE		3.21	30.23	89.36	85	0	124	0	62	28	74	31	1	4	0	5
chr4_4061249	Penk	chr4	4061250	T	G	FALSE	FALSE	E181D E181D E99D	2.92	30.94	NaN	349	1	353	1	196	101	218	87	0	0	0	0
chr4_6624820	Tox	chr4	6624821	G	A	TRUE	FALSE		2.47	64.7	NaN	95	0	91	0	32	52	27	57	0	0	0	0
chr4_8712521	Chd7	chr4	8712522	G	A	FALSE	FALSE	V560M V560M V560M	2.98	65.86	100	96	0	62	0	33	54	23	56	0	0	0	1
chr4_9464841	Asph	chr4	9464842	C	T	FALSE	FALSE	R345K R361K R278K	2.89	27.9	31.12	120	0	118	0	108	39	82	35	24	3	28	23
chr4_9510991	Asph	chr4	9510992	C	T	FALSE	FALSE	A282T A203T A282T A249T A260T A298T A298T A215T	2.89	22.63	33.1	110	0	122	0	76	18	90	32	19	16	29	9
chr4_11124412	Ccne2	chr4	11124413	G	A	TRUE	FALSE		3.44	36.92	66.4	304	0	300	0	225	128	207	125	9	14	10	23
chr4_11306512	Esrp1	chr4	11306513	G	A	FALSE	TRUE	L139F L139F L139F	2.99	47.13	NaN	38	0	36	0	13	10	16	16	0	0	0	0
chr4_11497069	Rad54b	chr4	11497070	C	T	FALSE	TRUE	L80F	3.09	31.5	47.35	345	0	324	0	216	108	234	100	3	5	5	2
chr4_12073657	Rbm12b	chr4	12073658	C	A	FALSE	FALSE	P828T P828T	3.12	35	0	206	0	213	0	140	73	142	79	11	0	13	0
chr4_13817087	Runx1t1	chr4	13817088	C	T	TRUE	TRUE		2.46	35.23	NaN	48	0	32	0	28	11	19	18	0	0	0	0
chr4_14437308	Slc26a7	chr4	14437309	G	A	TRUE	FALSE		2.93	63.77	NaN	81	0	76	0	14	36	19	25	0	0	0	0
chr4_17981621	Mmp16	chr4	17981622	G	A	FALSE	TRUE	R327Q	2.46	63.62	NaN	209	0	204	1	51	119	63	87	0	0	0	0
chr4_19766476	Slc7a13	chr4	19766477	A	G	FALSE	FALSE	E311G E311G	3.21	30.56	NaN	156	0	148	0	80	40	109	44	0	0	0	0
chr4_21800824	Sfrs18	chr4	21800825	G	A	FALSE	FALSE	A20T A474T	2.9	69.55	70.03	25	0	28	0	7	13	5	15	14	21	18	51
chr4_24523289	Mms22l	chr4	24523290	C	T	FALSE	FALSE	S1034F S1074F S799F	2.68	29.5	10.46	93	0	64	0	38	12	33	20	2	1	11	1
chr4_24523346	Mms22l	chr4	24523347	T	C	FALSE	FALSE	F1053S F1093S F818S	2.68	31.69	27.52	122	0	90	0	54	23	51	26	1	1	11	4
chr4_24934442	Gpr63	chr4	24934443	T	G	FALSE	FALSE	L7V	2.69	33.65	NaN	163	1	146	1	73	34	94	51	0	0	0	0
chr4_25127221	Fhl5	chr4	25127222	C	T	FALSE	FALSE	G253E	2.61	41.66	NaN	56	0	50	0	21	16	14	9	0	0	0	0
chr4_26267926	Manea	chr4	26267927	A	G	FALSE	FALSE	F61L	2.83	30.27	22.51	150	0	183	0	79	40	75	28	7	0	9	4
chr4_28874722	Epha7	chr4	28874723	A	G	FALSE	FALSE	E615G E611G	2.27	30.39	NaN	178	0	178	0	97	40	81	38	0	0	0	0
chr4_28889662	Epha7	chr4	28889663	T	G	FALSE	FALSE	F944V F940V	2.27	33.85	NaN	135	1	95	1	48	27	53	25	0	0	0	0
chr4_28893663	Epha7	chr4	28893664	T	A	TRUE	TRUE		2.27	28.14	NaN	155	0	137	0	56	16	60	33	0	0	0	0
chr4_32727222	Casp8ap2	chr4	32727223	G	A	FALSE	FALSE	R434K R348K R434K	3.29	38.38	47.36	75	0	60	0	29	21	28	15	4	3	5	5
chr4_32731702	Casp8ap2	chr4	32731703	C	T	FALSE	FALSE	S1267F S1267F	3.29	34.73	11.73	107	0	91	0	78	42	78	41	13	2	10	1
chr4_32754349	Mdn1	chr4	32754350	G	A	FALSE	FALSE	G256R G256R	3.02	67.14	55.88	76	0	63	0	37	68	14	38	2	2	2	3
chr4_32794602	Mdn1	chr4	32794603	G	C	FALSE	FALSE	G1639A	3.02	31.75	25	64	0	65	0	27	12	31	15	0	0	6	2
chr4_33443080	Rngtt	chr4	33443081	C	T	TRUE	FALSE		2.88	24.14	19.36	247	0	199	1	155	39	114	54	8	0	2	3
chr4_34031490	Cnr1	chr4	34031491	G	A	TRUE	FALSE		2.6	34.34	NaN	161	0	131	0	80	39	80	45	0	0	0	0
chr4_34758566	Zfp292	chr4	34758567	G	A	TRUE	FALSE		2.99	51.01	100	80	0	83	0	32	32	40	43	0	0	0	2
chr4_41158768	Ubap2	chr4	41158769	G	A	FALSE	FALSE	T342I	3.4	35.3	17.82	265	0	280	0	186	92	157	97	9	1	44	10
chr4_41671126	Arid3c	chr4	41671127	G	A	TRUE	TRUE		2.96	31.73	NaN	116	1	103	1	76	33	74	37	0	0	0	0
chr4_43035540	Pigo	chr4	43035541	C	T	FALSE	FALSE	E293K E293K E301K	3.1	32.22	15.91	100	0	87	0	64	30	58	28	1	1	7	1
chr4_43046456	B230312A22Rik	chr4	43046457	G	A	FALSE	TRUE	Q523- Q523- Q523- Q522- Q523-	2.95	29.57	20.73	127	1	172	1	97	36	76	38	5	1	2	1
chr4_44045533	Clta	chr4	44045534	T	C	TRUE	TRUE		3.05	26.03	32.62	58	0	44	0	28	15	26	6	73	45	131	55
chr4_46536520	Trim14	chr4	46536521	A	C	FALSE	TRUE	F130V F130V F130V	3.42	32.45	15.1	148	1	158	0	138	58	113	65	2	0	5	1
chr4_46553319	Coro2a	chr4	46553320	G	A	TRUE	TRUE		3.17	34.98	38.87	152	1	113	1	87	45	67	38	8	3	8	7
chr4_47062195	Anks6	chr4	47062196	G	A	FALSE	TRUE	H194Y	2.98	66.23	20.78	116	0	111	0	21	40	30	60	1	1	3	0
chr4_48481523	Tex10	chr4	48481524	G	A	TRUE	TRUE		3.25	29.84	25.92	123	0	107	0	82	51	81	25	5	1	19	7
chr4_48573843	5730528L13Rik	chr4	48573844	T	C	FALSE	TRUE	Y183H Y183H Y183H	2.79	30.59	44.99	88	0	72	0	55	28	75	30	5	5	6	4
chr4_49393172	Acnat2	chr4	49393173	G	A	FALSE	FALSE	P340L P359L	3.08	70.16	NaN	149	0	128	0	40	96	34	78	0	0	0	0
chr4_52497036	Smc2	chr4	52497037	G	A	FALSE	FALSE	R1132Q R1132Q	2.84	34.84	20.5	169	0	164	0	112	50	86	60	14	2	38	11
chr4_52924518	Olfr272	chr4	52924519	A	T	FALSE	FALSE	V49D	3.3	32.14	NaN	142	1	120	0	99	42	67	38	0	0	0	0
chr4_53046685	Abca1	chr4	53046686	T	G	TRUE	TRUE		3.14	34.06	28.72	28	0	36	0	7	6	18	8	7	2	16	7
chr4_55022853	Zfp462	chr4	55022854	G	A	TRUE	FALSE		3.08	28.44	30.35	145	1	150	0	120	41	98	48	3	2	4	1
chr4_55544772	Klf4	chr4	55544773	G	A	TRUE	TRUE		3.02	61.39	70.66	245	0	221	0	72	129	88	127	41	72	42	123
chr4_56764350	Ikbkap	chr4	56764351	A	C	TRUE	TRUE		3.17	62.11	59.66	34	0	28	1	12	21	16	25	3	4	12	18
chr4_56815553	BC026590	chr4	56815554	C	A	FALSE	TRUE	P24Q	3.03	34.3	32.56	121	0	117	0	71	39	59	29	4	0	11	6
chr4_58082311	Svep1	chr4	58082312	G	A	FALSE	FALSE	S2782F	3.04	75.24	NaN	78	0	79	0	18	61	22	61	0	0	0	0
chr4_58136929	Svep1	chr4	58136930	T	G	TRUE	FALSE		3.04	31.96	NaN	241	2	261	1	177	75	147	79	0	0	0	0
chr4_59969845	Mup4	chr4	59969846	A	C	TRUE	TRUE		3.74	34.61	NaN	212	0	145	0	106	66	132	62	0	0	0	0
chr4_62982544	Col27a1	chr4	62982545	G	A	FALSE	TRUE	G1505R G306R	2.64	73.69	NaN	46	0	52	0	10	37	12	26	0	0	0	0
chr4_63037864	Akna	chr4	63037865	T	A	FALSE	FALSE	D1047V	2.7	42.4	NaN	75	0	81	0	34	24	27	21	0	0	0	0
chr4_63272990	1700018C11Rik	chr4	63272991	G	A	TRUE	FALSE		2.82	70.87	NaN	101	0	68	0	19	46	18	44	0	0	0	0
chr4_65242786	Astn2	chr4	65242787	G	A	TRUE	FALSE		2.52	75.61	NaN	133	0	87	0	26	78	23	74	0	0	0	0
chr4_65274887	Trim32	chr4	65274888	A	G	FALSE	FALSE	K216R K216R	2.78	42.37	29.54	40	0	34	0	20	14	18	14	6	3	6	2
chr4_65276522	Trim32	chr4	65276523	C	T	TRUE	TRUE		2.78	30.16	37.86	288	0	250	0	157	60	156	77	0	1	10	6
chr4_68423717	Dbc1	chr4	68423718	G	A	TRUE	FALSE		2.67	67.2	NaN	235	1	290	0	96	169	63	162	0	0	0	0
chr4_68453883	Dbc1	chr4	68453884	G	A	FALSE	FALSE	P374S	2.67	66.79	NaN	32	0	65	0	11	15	5	21	0	0	0	0
chr4_69942403	Cdk5rap2	chr4	69942404	G	A	FALSE	FALSE	P566L P839L	2.7	32.27	27.93	286	0	258	1	168	75	137	71	5	2	13	5
chr4_73744010	Frmd3	chr4	73744011	G	A	FALSE	FALSE	W86- W86-	2.81	65.38	NaN	417	2	432	0	133	244	129	251	0	0	0	0
chr4_73989305	Kdm4c	chr4	73989306	G	A	FALSE	FALSE	V605I V622I	2.82	64.93	95.11	136	0	160	0	42	77	39	73	1	3	0	9
chr4_80481312	Tyrp1	chr4	80481313	T	A	TRUE	FALSE		3.18	38.54	NaN	66	0	52	0	34	30	33	15	0	0	0	0
chr4_80557364	D4Bwg0951e	chr4	80557365	G	A	FALSE	FALSE	R36Q	2.67	34.88	NaN	58	0	56	0	31	16	23	13	0	0	0	0
chr4_81009993	Mpdz	chr4	81009994	C	T	TRUE	FALSE		2.85	28.43	NaN	147	0	150	0	95	31	61	35	0	0	0	0
chr4_81010008	Mpdz	chr4	81010009	C	T	TRUE	FALSE		2.85	30.95	NaN	138	0	157	0	83	31	60	36	0	0	0	0
chr4_81942608	Nfib	chr4	81942609	G	A	FALSE	TRUE	L481F L564F L555F	2.68	34.81	40.88	266	1	220	0	132	64	111	67	5	4	15	10
chr4_82586554	Frem1	chr4	82586555	G	A	FALSE	TRUE	P1507S P1526S	2.94	27.77	NaN	113	0	94	0	66	22	45	22	0	0	0	0
chr4_82650198	Frem1	chr4	82650199	G	A	FALSE	TRUE	S423F S423F	2.94	28.82	NaN	202	0	186	0	121	44	111	51	0	0	0	0
chr4_82659782	Frem1	chr4	82659783	A	G	FALSE	TRUE	V195A V195A	2.94	25.89	NaN	172	0	168	1	87	42	110	31	0	0	0	0
chr4_83118985	Psip1	chr4	83118986	G	C	FALSE	FALSE	D138E D138E D138E	3.12	35.94	33.73	364	0	276	0	189	116	208	108	52	28	54	26
chr4_84695702	Cntln	chr4	84695703	G	T	FALSE	TRUE	E752-	2.79	25.86	23.76	88	0	79	0	43	18	44	13	2	1	7	2
chr4_85033635	Sh3gl2	chr4	85033636	T	A	TRUE	FALSE		2.56	31.08	NaN	293	0	194	0	144	59	133	67	0	0	0	0
chr4_86070265	Adamtsl1	chr4	86070266	G	C	FALSE	FALSE	V1231L V1713L	2.82	30.77	NaN	181	1	151	1	80	29	76	43	0	0	0	0
chr4_86229075	Haus6	chr4	86229076	C	T	FALSE	FALSE	A821T A755T	3.37	68.98	59.02	186	0	166	0	47	109	55	118	4	7	7	9
chr4_87428210	Mllt3	chr4	87428211	C	T	FALSE	TRUE	E321K E520K E113K	2.87	30.37	35.33	147	1	132	0	74	29	90	43	16	19	42	15
chr4_89358510	Dmrta1	chr4	89358511	G	C	FALSE	FALSE	C339S	2.21	46.4	NaN	276	0	270	0	95	83	91	78	0	0	0	0
chr4_94238521	Plaa	chr4	94238522	C	T	FALSE	FALSE	G54R G560R	2.12	100	100	117	0	106	0	0	62	0	67	0	27	0	45
chr4_94639646	Mysm1	chr4	94639647	C	T	TRUE	FALSE		2.14	100	100	306	2	257	0	0	153	0	159	0	2	0	6
chr4_95593621	Fggy	chr4	95593622	C	T	TRUE	TRUE		1.91	100	100	33	0	24	0	0	26	0	16	0	1	0	0
chr4_95974134	Cyp2j11-ps	chr4	95974135	T	G	FALSE	FALSE	K338N	2.03	48.71	NaN	325	1	270	0	94	81	89	94	0	0	0	0
chr4_98098576	Inadl	chr4	98098577	C	T	TRUE	TRUE		1.91	100	NaN	135	0	134	0	0	52	0	62	0	0	0	0
chr4_98446073	Kank4	chr4	98446074	C	T	FALSE	FALSE	A276T	2.02	99.62	NaN	245	0	215	0	1	139	0	123	0	0	0	0
chr4_98446512	Kank4	chr4	98446513	C	T	TRUE	FALSE		2.02	100	NaN	95	0	114	0	0	70	0	60	0	0	0	0
chr4_98601304	Usp1	chr4	98601305	G	A	FALSE	FALSE	G722S G722S	2.07	99.83	100	489	0	538	0	1	271	0	309	0	25	0	81
chr4_100113987	Ror1	chr4	100113988	A	T	FALSE	FALSE	K651M	1.73	44.93	NaN	81	0	92	0	24	17	37	33	0	0	0	0
chr4_101180753	Dnajc6	chr4	101180754	G	A	FALSE	TRUE	G22R	1.84	98.48	NaN	62	0	56	0	1	40	0	27	0	0	0	0
chr4_104538130	C8a	chr4	104538131	G	A	TRUE	FALSE		1.5	100	NaN	40	0	48	0	0	27	0	28	0	0	0	0
chr4_106250853	Dhcr24	chr4	106250854	G	A	TRUE	FALSE		1.98	47.22	NaN	128	1	136	1	40	32	33	34	0	0	0	0
chr4_106354523	Gm1027	chr4	106354524	G	A	FALSE	FALSE	S1179F	2.2	100	NaN	159	0	165	1	0	79	0	76	0	0	0	0
chr4_106386705	Gm1027	chr4	106386706	G	A	TRUE	FALSE		2.2	100	NaN	136	0	128	0	0	74	0	84	0	0	0	0
chr4_107046855	Tmem48	chr4	107046856	G	A	FALSE	FALSE	A130T	2.25	98	100	139	0	154	0	3	107	1	90	0	6	0	14
chr4_108520783	Kti12	chr4	108520784	G	A	FALSE	FALSE	A97T	2.21	95.52	100	142	0	121	0	5	78	2	73	0	21	0	24
chr4_109093966	Ttc39a	chr4	109093967	C	A	FALSE	FALSE	F73L F71L F71L	2.64	52.48	38.29	346	0	261	0	102	110	89	101	2	1	0	1
chr4_111556390	Slc5a9	chr4	111556391	G	A	TRUE	FALSE		2.73	29.8	NaN	67	0	80	0	34	10	43	25	0	0	0	0
chr4_111654765	Skint7	chr4	111654766	C	T	TRUE	TRUE		3.12	27.61	NaN	196	0	223	0	136	52	121	46	0	0	0	0
chr4_115198215	Cyp4a10	chr4	115198216	G	A	TRUE	FALSE		3.16	82.82	NaN	50	0	38	0	16	59	8	60	0	0	0	0
chr4_115301339	Cyp4b1	chr4	115301340	G	A	FALSE	FALSE	P335L	3.48	38.6	NaN	50	0	38	0	29	21	26	14	0	0	0	0
chr4_115557432	Kncn	chr4	115557433	G	A	FALSE	FALSE	V31I V31I	2.93	34.41	NaN	113	0	104	0	55	35	49	21	0	0	0	0
chr4_116010093	Mast2	chr4	116010094	G	A	FALSE	FALSE	P202S P202S	3.3	29.76	28.43	154	0	158	1	123	63	92	31	11	7	25	8
chr4_116378583	Mmachc	chr4	116378584	C	T	FALSE	FALSE	D60N	3.52	34.8	0	135	2	124	1	80	41	96	53	5	0	4	0
chr4_116478877	Toe1	chr4	116478878	G	A	FALSE	FALSE	Q107-	3.33	63.97	10.97	170	0	189	0	58	101	49	89	1	0	8	1
chr4_116801515	Plk3	chr4	116801516	C	G	TRUE	TRUE		3.32	27.44	14.99	24	0	35	0	16	5	12	6	9	0	9	3
chr4_116938476	Tmem53	chr4	116938477	G	A	FALSE	TRUE	G10D G25D G32D	3.16	66.56	0	199	1	184	0	57	126	60	108	0	0	2	0
chr4_118589464	Olfr1329	chr4	118589465	G	A	TRUE	FALSE		3.1	35.67	NaN	422	0	409	1	242	123	260	157	0	0	0	0
chr4_118640968	Lao1	chr4	118640969	G	A	TRUE	FALSE		3.24	67.97	NaN	306	0	242	0	68	184	89	156	0	0	0	0
chr4_119029404	Ccdc30	chr4	119029405	G	A	TRUE	TRUE		3.2	25.17	NaN	98	0	109	0	68	23	42	14	0	0	0	0
chr4_120134648	Scmh1	chr4	120134649	C	T	TRUE	TRUE		3.02	36.21	29.84	164	0	148	0	100	59	83	45	3	2	6	2
chr4_120140895	Scmh1	chr4	120140896	T	C	TRUE	FALSE		3.02	67.16	81.65	136	1	140	0	46	105	43	78	3	8	2	13
chr4_123047187	Macf1	chr4	123047188	G	A	FALSE	TRUE	P1071S P6930S P158S P4903S	3.1	62.88	65.29	66	0	57	0	25	34	21	46	9	33	39	55
chr4_123059913	Macf1	chr4	123059914	G	A	FALSE	FALSE	T236I T6095I T4068I	3.1	28.79	20.47	95	1	80	0	73	29	58	24	19	6	42	10
chr4_123085977	D830031N03Rik	chr4	123085978	C	T	FALSE	FALSE	G658E	3.03	27.2	33.33	153	0	121	0	85	28	84	36	12	6	14	7
chr4_123087656	D830031N03Rik	chr4	123087657	T	C	FALSE	FALSE	I98M	3.03	31.19	28.26	170	0	157	0	111	51	114	51	21	8	40	16
chr4_123413994	Akirin1	chr4	123413995	G	A	TRUE	TRUE		2.99	69.68	54.49	98	0	100	0	29	60	26	67	5	12	30	31
chr4_123612888	Rragc	chr4	123612889	T	C	FALSE	FALSE	L385P L268P	3.2	100	100	123	0	111	0	0	112	0	83	0	38	0	72
chr4_124337616	Pou3f1	chr4	124337617	G	T	TRUE	TRUE		2.8	25.44	NaN	157	0	215	0	100	33	102	36	0	0	0	0
chr4_124482130	Mtf1	chr4	124482131	G	A	TRUE	FALSE		3.18	66.74	58.82	109	1	133	0	40	67	33	82	6	7	6	10
chr4_125711743	Csf3r	chr4	125711744	C	T	FALSE	TRUE	R309-	3.59	17.68	NaN	144	0	127	0	119	23	87	22	0	0	0	0
chr4_125812332	Stk40	chr4	125812333	G	A	FALSE	FALSE	R248K R234K	3.15	67.33	49.39	79	0	88	0	27	83	38	58	3	5	6	4
chr4_126258759	Clspn	chr4	126258760	A	G	FALSE	FALSE	M1021V	3.43	21.53	17.82	68	0	66	0	68	18	52	15	15	0	21	8
chr4_126396771	Tcfap2e	chr4	126396772	G	A	TRUE	FALSE		3.13	27.24	NaN	125	0	149	0	128	40	94	47	0	0	0	0
chr4_126421983	Ncdn	chr4	126421984	G	A	TRUE	TRUE		3.22	33.56	10.56	34	0	55	0	36	15	31	20	16	0	10	4
chr4_126430355	Ncdn	chr4	126430356	T	A	TRUE	TRUE		3.22	41.76	47.08	42	0	37	0	31	21	26	20	3	3	7	6
chr4_126989469	Gja4	chr4	126989470	G	C	FALSE	FALSE	A248G	3.27	30.33	NaN	180	0	210	1	136	58	151	67	0	0	0	0
chr4_127033404	Gjb5	chr4	127033405	G	A	TRUE	FALSE		3.04	26.89	NaN	200	0	195	0	145	54	135	49	0	0	0	0
chr4_128761042	Rnf19b	chr4	128761043	G	A	FALSE	FALSE	S602N S602N	3.64	67.22	80.72	69	0	83	0	26	63	29	51	2	15	4	7
chr4_128795817	Hpca	chr4	128795818	G	A	TRUE	FALSE		3.36	68.82	NaN	299	0	311	0	88	212	99	202	0	0	0	0
chr4_129226161	Lck	chr4	129226162	G	A	TRUE	FALSE		3.75	32.15	38.99	265	0	231	0	200	83	173	97	2	1	1	1
chr4_129331245	Kpna6	chr4	129331246	A	G	FALSE	FALSE	S251P	3.38	29.66	21.54	106	1	106	0	55	24	80	33	2	3	15	3
chr4_131355568	Ptpru	chr4	131355569	A	G	FALSE	FALSE	L597P L669P L669P L669P	3.02	33.23	NaN	161	2	182	2	93	56	83	34	0	0	0	0
chr4_132620586	Ahdc1	chr4	132620587	G	C	FALSE	FALSE	A1075P A1075P A1075P	2.97	29.42	71.63	212	2	287	0	150	53	162	80	2	1	2	7
chr4_132802849	Map3k6	chr4	132802850	G	A	FALSE	FALSE	D548N	3.17	30.96	18.3	147	1	180	1	112	49	93	43	6	1	1	1
chr4_133278822	Arid1a	chr4	133278823	T	C	TRUE	FALSE		3.2	25.78	7.5	103	0	84	2	52	22	69	21	8	1	15	1
chr4_135783542	Asap3	chr4	135783543	C	T	FALSE	FALSE	Q90-	3.39	33.15	0	75	0	60	0	78	38	53	27	1	0	0	0
chr4_136876959	Cdc42	chr4	136876960	A	G	TRUE	TRUE		3.46	29.83	29.94	46	0	56	1	39	27	27	6	68	41	128	45
chr4_137084772	Hspg2	chr4	137084773	A	G	TRUE	FALSE		3.27	28.86	29.19	100	1	88	0	70	32	74	27	7	2	13	6
chr4_139007742	Ubr4	chr4	139007743	G	C	TRUE	FALSE		3.14	28.22	28.72	109	1	94	0	63	30	61	20	7	0	16	8
chr4_139034887	Ubr4	chr4	139034888	T	G	FALSE	FALSE	M4864R	3.14	36.05	37.06	166	4	152	8	71	47	88	44	27	17	29	16
chr4_139209558	Tas1r2	chr4	139209559	G	A	FALSE	FALSE	G26R G26R	3.27	31.34	NaN	144	0	117	0	87	36	78	40	0	0	0	0
chr4_140296936	Padi6	chr4	140296937	A	G	FALSE	FALSE	V108A	3.28	34.27	NaN	99	0	113	0	67	44	76	33	0	0	0	0
chr4_140979876	Hspb7	chr4	140979877	G	C	TRUE	FALSE		3.47	99	NaN	53	3	80	1	0	55	1	45	0	0	0	0
chr4_141027661	Spen	chr4	141027662	C	T	FALSE	FALSE	V2762M V3190M	3.33	32.07	51.28	157	0	139	1	107	52	92	42	8	8	12	13
chr4_142725453	Prdm2	chr4	142725454	A	G	FALSE	FALSE	Y390H Y390H Y306H	2.85	33.13	43.93	510	1	532	2	340	185	289	129	4	2	8	7
chr4_142959737	Lrrc38	chr4	142959738	A	G	FALSE	FALSE	S239G	3.03	67.74	NaN	137	1	151	1	39	83	41	85	0	0	0	0
chr4_142986346	Pramel1	chr4	142986347	G	A	TRUE	TRUE		3.22	65.21	NaN	120	0	127	0	51	85	34	76	0	0	0	0
chr4_143205986	Gm13083	chr4	143205987	C	G	FALSE	FALSE	Q254E	3.4	25.17	NaN	319	0	229	1	195	89	241	66	0	0	0	0
chr4_143316682	Gm13078	chr4	143316683	C	T	FALSE	FALSE	L153F	3.22	65.35	NaN	221	0	197	0	66	111	54	117	0	0	0	0
chr4_143485475	Pramef6	chr4	143485476	G	A	FALSE	FALSE	A404V	3.17	67.93	NaN	450	0	420	0	133	328	150	277	0	0	0	0
chr4_143799262	C87977	chr4	143799263	G	A	FALSE	FALSE	A108V	3.07	64.5	NaN	304	0	312	0	113	189	92	185	0	0	0	0
chr4_143862772	Pramel5	chr4	143862773	A	G	FALSE	FALSE	W216R	3.05	30.19	NaN	372	0	383	0	267	102	224	114	0	0	0	0
chr4_143862894	Pramel5	chr4	143862895	T	C	FALSE	FALSE	K175R	3.05	29.99	NaN	655	0	593	0	386	167	396	168	0	0	0	0
chr4_144008334	1700012P22Rik	chr4	144008335	G	A	FALSE	FALSE	P188L	3.11	73.2	NaN	113	0	101	0	26	75	19	48	0	0	0	0
chr4_144046040	Aadacl3	chr4	144046041	G	A	TRUE	FALSE		3.04	68.53	NaN	126	0	129	0	37	95	43	81	0	0	0	0
chr4_144047816	Aadacl3	chr4	144047817	T	C	TRUE	FALSE		3.04	14.21	NaN	96	0	84	2	98	11	55	26	0	0	0	0
chr4_145054938	Vmn2r-ps14	chr4	145054939	G	A	TRUE	TRUE		3.22	60.86	0.93	277	0	277	0	107	166	111	173	26	1	43	0
chr4_147646210	Ptchd2	chr4	147646211	G	A	TRUE	TRUE		5.16	42	NaN	239	0	226	0	208	129	184	161	0	0	0	0
chr4_147846153	Mtor	chr4	147846154	G	A	FALSE	FALSE	V971M	5.14	37.43	44.44	144	0	161	0	138	81	121	74	5	4	5	4
chr4_147988073	Tardbp	chr4	147988074	T	G	FALSE	TRUE	I501S I144S	5.37	19.08	11.63	129	1	164	0	181	48	184	39	12	7	47	4
chr4_148040845	Gm572	chr4	148040846	T	C	FALSE	FALSE	L189P	5.82	40.23	NaN	250	2	220	1	261	166	213	154	0	0	0	0
chr4_148307380	Casz1	chr4	148307381	C	T	TRUE	FALSE		2.2	56.57	NaN	129	0	120	0	41	53	25	33	0	0	0	0
chr4_151653508	Gpr153	chr4	151653509	C	T	TRUE	FALSE		1.85	27.45	100	162	0	143	0	53	23	54	18	0	0	0	1
chr4_151912017	Nphp4	chr4	151912018	A	G	TRUE	FALSE		4.14	48.44	100	325	0	313	0	182	183	181	159	0	9	0	23
chr4_153409916	Ccdc27	chr4	153409917	T	C	FALSE	FALSE	E448G	2.9	63.75	NaN	56	0	53	1	26	51	30	48	0	0	0	0
chr4_153636649	Megf6	chr4	153636650	A	C	FALSE	FALSE	N741T	2.81	31.5	NaN	125	3	116	2	77	35	73	34	0	0	0	0
chr4_154232209	Ttc34	chr4	154232210	T	C	FALSE	FALSE	L65P	2.99	36.63	NaN	47	0	38	0	30	19	20	10	0	0	0	0
chr4_154239364	Ttc34	chr4	154239365	A	G	FALSE	TRUE	T380A	2.99	28.13	NaN	95	0	94	1	46	22	41	13	0	0	0	0
chr3_3638157	Hnf4g	chr3	3638158	G	A	FALSE	FALSE	G35E	2.64	36.62	NaN	106	0	84	0	61	35	48	28	0	0	0	0
chr3_3652842	Hnf4g	chr3	3652843	C	T	FALSE	FALSE	A340V	2.64	35.7	NaN	47	0	34	0	25	12	19	13	0	0	0	0
chr3_5396626	Zfhx4	chr3	5396627	C	T	TRUE	FALSE		2.51	40.35	NaN	96	0	99	0	51	27	65	54	0	0	0	0
chr3_5400727	Zfhx4	chr3	5400728	T	C	FALSE	FALSE	L1982P	2.51	33.81	NaN	47	2	64	1	24	10	17	12	0	0	0	0
chr3_5402265	Zfhx4	chr3	5402266	C	T	FALSE	FALSE	P2495S	2.51	30.4	NaN	655	0	643	1	397	141	293	179	0	0	0	0
chr3_5402307	Zfhx4	chr3	5402308	G	T	FALSE	FALSE	D2509Y	2.51	31.25	NaN	608	2	608	0	356	136	268	159	0	0	0	0
chr3_5402833	Zfhx4	chr3	5402834	C	T	FALSE	FALSE	S2684F	2.51	57.49	NaN	111	0	135	0	43	52	24	40	0	0	0	0
chr3_5411883	Zfhx4	chr3	5411884	A	G	TRUE	FALSE		2.51	26.49	NaN	262	0	208	0	127	39	125	54	0	0	0	0
chr3_9264685	Zbtb10	chr3	9264686	T	G	FALSE	FALSE	F368C	2.93	37.89	NaN	77	0	100	0	36	26	61	34	0	0	0	0
chr3_19130348	Pde7a	chr3	19130349	C	T	FALSE	FALSE	A331T A357T	2.83	62.57	36.34	269	0	266	0	91	142	82	148	1	3	5	1
chr3_19795105	4632415L05Rik	chr3	19795106	T	G	FALSE	FALSE	L42R	3.32	100	100	31	1	25	0	0	28	0	27	0	6	0	8
chr3_20025263	Gyg	chr3	20025264	C	T	TRUE	FALSE		2.82	25.68	34.33	67	0	74	0	23	13	40	11	18	11	37	18
chr3_27140393	Nceh1	chr3	27140394	C	T	FALSE	FALSE	S294L	3.28	28.31	24.79	126	0	107	0	77	36	87	30	7	5	15	3
chr3_28023615	Pld1	chr3	28023616	C	T	TRUE	FALSE		3.25	35.9	19.32	79	0	80	0	44	31	62	30	1	0	4	1
chr3_28566833	Tnik	chr3	28566834	C	T	FALSE	FALSE	S1330F S1076F S1338F S1301F	2.9	43.75	NaN	63	0	56	0	31	24	32	25	0	0	0	0
chr3_28626254	Slc2a2	chr3	28626255	C	T	TRUE	FALSE		3	56.47	NaN	107	0	99	0	38	37	33	60	0	0	0	0
chr3_29878574	Mecom	chr3	29878575	C	T	FALSE	FALSE	G373S G533S G301S G291S G615S	2.89	63.24	25.23	277	0	259	2	77	136	77	129	2	1	2	0
chr3_30558006	Lrriq4	chr3	30558007	G	A	FALSE	FALSE	R445Q R430Q	3.4	30.14	NaN	144	1	177	0	94	61	149	52	0	0	0	0
chr3_30655556	Samd7	chr3	30655557	C	T	FALSE	FALSE	S267F S175F	3.16	59.78	NaN	129	1	115	0	64	110	57	72	0	0	0	0
chr3_30835407	Phc3	chr3	30835408	G	A	TRUE	TRUE		3.22	39.03	60	289	0	306	2	210	127	173	119	2	3	2	3
chr3_30847638	Phc3	chr3	30847639	C	T	TRUE	TRUE		3.22	60.62	45.57	123	1	114	1	54	100	48	60	2	0	3	3
chr3_31010546	Skil	chr3	31010547	A	G	FALSE	FALSE	T364A T364A T284A	3.13	15.92	0	123	1	113	0	65	15	95	16	0	0	3	0
chr3_35924886	Ccdc144b	chr3	35924887	C	T	TRUE	FALSE		3.26	59.97	NaN	244	0	230	0	82	143	97	128	0	0	0	0
chr3_35974968	Acad9	chr3	35974969	G	A	FALSE	TRUE	G213D	3.2	34.9	43.28	81	1	84	0	61	28	50	33	9	3	10	11
chr3_38786573	Fat4	chr3	38786574	G	A	TRUE	FALSE		2.66	31.17	NaN	175	0	159	0	84	38	75	34	0	0	0	0
chr3_38856238	Fat4	chr3	38856239	G	A	FALSE	FALSE	V2189I	2.66	35.09	NaN	243	0	217	0	114	72	104	48	0	0	0	0
chr3_38876344	Fat4	chr3	38876345	T	G	TRUE	FALSE		2.66	18.32	NaN	221	0	199	0	152	25	143	49	0	0	0	0
chr3_38882668	Fat4	chr3	38882669	G	T	FALSE	FALSE	Q3849H	2.66	25.1	NaN	111	0	97	0	55	22	59	17	0	0	0	0
chr3_38909211	Fat4	chr3	38909212	C	T	TRUE	FALSE		2.66	65.58	NaN	151	0	170	0	36	62	34	72	0	0	0	0
chr3_40476625	Intu	chr3	40476626	G	A	FALSE	FALSE	S305N	3.02	36.18	0	222	0	234	0	115	64	146	84	2	0	0	0
chr3_40525553	Slc25a31	chr3	40525554	T	C	FALSE	FALSE	S203P	3.15	33.02	NaN	177	1	190	0	119	64	115	52	0	0	0	0
chr3_40609805	Plk4	chr3	40609806	C	T	FALSE	FALSE	S405L S405L S405L S405L S282L	2.99	53.11	48.18	160	0	152	0	76	70	52	81	10	23	25	10
chr3_40737746	3110057O12Rik	chr3	40737747	G	T	FALSE	FALSE	R96I R368I R96I R199I	3.42	23.14	NaN	125	0	106	0	97	24	88	34	0	0	0	0
chr3_41405393	Phf17	chr3	41405394	G	A	FALSE	FALSE	A325T A325T A325T A325T	2.75	41.32	24.2	180	0	152	0	78	55	64	45	9	2	10	4
chr3_45183117	Pcdh10	chr3	45183118	G	C	TRUE	TRUE		2.33	26.48	NaN	68	0	52	0	41	11	22	16	0	0	0	0
chr3_45183839	Pcdh10	chr3	45183840	C	T	TRUE	FALSE		2.33	67.06	NaN	54	0	53	0	14	22	8	25	0	0	0	0
chr3_45185907	Pcdh10	chr3	45185908	G	A	TRUE	TRUE		2.33	45.8	NaN	83	0	96	0	30	28	30	23	0	0	0	0
chr3_51061566	Elf2	chr3	51061567	C	T	FALSE	FALSE	A234T A241T A253T A313T A301T	3.28	61.89	70.26	114	0	117	0	39	56	38	70	4	11	9	20
chr3_52819437	Cog6	chr3	52819438	A	C	FALSE	FALSE	L84V L84V	3.1	28.93	31.29	292	1	267	0	194	67	158	81	10	7	10	2
chr3_53320913	Frem2	chr3	53320914	G	A	FALSE	FALSE	S157F S3008F	3.23	34.57	NaN	245	0	203	0	160	91	168	83	0	0	0	0
chr3_53323528	Frem2	chr3	53323529	T	A	FALSE	FALSE	L122F L2973F	3.23	33.78	NaN	83	0	65	0	45	26	54	25	0	0	0	0
chr3_53344974	Frem2	chr3	53344975	A	T	FALSE	FALSE	V2314E	3.23	34.52	NaN	257	0	240	0	155	77	138	78	0	0	0	0
chr3_53376332	Frem2	chr3	53376333	C	T	FALSE	FALSE	V1954I	3.23	30.37	NaN	177	0	216	0	162	65	136	66	0	0	0	0
chr3_54586296	Smad9	chr3	54586297	C	T	TRUE	FALSE		4.41	36.46	NaN	360	0	370	0	284	158	261	155	0	0	0	0
chr3_54854788	Ccna1	chr3	54854789	G	C	FALSE	FALSE	L132V L132V	4.66	55.8	NaN	179	0	177	0	116	147	101	127	0	0	0	0
chr3_55059803	Dclk1	chr3	55059804	G	A	FALSE	FALSE	G132S G132S G132S G132S	4.33	35.74	NaN	26	0	55	0	29	14	37	23	0	0	0	0
chr3_55281770	Dclk1	chr3	55281771	A	C	FALSE	FALSE	K53N K360N K53N K53N K53N K360N K53N K360N K53N	4.33	29.18	NaN	115	0	91	1	110	43	103	45	0	0	0	0
chr3_55435943	Nbea	chr3	55435944	C	T	FALSE	FALSE	V576I V2771I	4.41	58.06	100	372	0	449	0	246	374	208	258	0	1	0	0
chr3_58456977	Gm8234	chr3	58456978	G	A	TRUE	TRUE		4.96	57.76	0	202	0	223	1	135	212	160	195	0	0	2	0
chr3_58880713	Med12l	chr3	58880714	C	T	FALSE	FALSE	A463V A452V A463V	4.05	41.29	NaN	60	0	74	0	59	37	68	53	0	0	0	0
chr3_62274454	Dhx36	chr3	62274455	G	A	TRUE	TRUE		4.19	56.83	35.81	40	0	44	1	29	35	20	30	18	10	34	19
chr3_62292844	Dhx36	chr3	62292845	C	T	FALSE	FALSE	A438T	4.19	42.8	33.87	274	0	238	0	170	133	181	130	19	6	42	25
chr3_63890649	Vmn2r1	chr3	63890650	C	T	FALSE	FALSE	A165V	4.64	41.69	NaN	123	0	119	0	106	88	109	68	0	0	0	0
chr3_63908494	Vmn2r1	chr3	63908495	G	A	TRUE	FALSE		4.64	56.75	NaN	309	0	309	0	188	225	159	233	0	0	0	0
chr3_64194953	Vmn2r4	chr3	64194954	C	T	TRUE	FALSE		4.59	59.78	NaN	507	0	424	0	267	409	279	403	0	0	0	0
chr3_64360186	Vmn2r6	chr3	64360187	C	T	FALSE	FALSE	V294M	5.14	43.13	NaN	601	0	591	0	616	465	534	407	0	0	0	0
chr3_68674605	1110032F04Rik	chr3	68674606	C	T	TRUE	TRUE		3.95	43.81	NaN	112	1	146	0	66	53	75	57	0	0	0	0
chr3_68702467	Ift80	chr3	68702468	T	G	FALSE	FALSE	K721T K214T	3.86	22.54	25.01	283	0	251	0	223	52	240	89	7	0	14	6
chr3_68832473	Smc4	chr3	68832474	A	G	TRUE	FALSE		3.97	21.98	26.01	208	0	196	2	170	42	165	54	101	27	148	62
chr3_72695401	Sis	chr3	72695402	C	T	FALSE	FALSE	S1745N S1745N	3.14	37.14	NaN	145	0	142	0	78	64	103	49	0	0	0	0
chr3_72853125	Slitrk3	chr3	72853126	G	A	FALSE	FALSE	P745L P745L	3.31	50.72	NaN	145	0	150	0	71	81	68	63	0	0	0	0
chr3_73505692	Bche	chr3	73505693	C	T	TRUE	FALSE		3.34	46.12	NaN	139	0	133	0	52	53	77	59	0	0	0	0
chr3_75681909	Golim4	chr3	75681910	G	A	TRUE	TRUE		3.62	46.89	53.38	156	0	165	1	82	73	89	78	55	75	90	91
chr3_78887518	Rapgef2	chr3	78887519	G	A	FALSE	FALSE	A818V A748V	3.89	25.53	22.72	118	0	107	0	99	36	93	30	0	1	4	1
chr3_79284726	Fnip2	chr3	79284727	G	A	FALSE	FALSE	P610L P843L	3.91	47.3	50	98	0	91	0	67	57	53	51	4	2	2	4
chr3_81836981	Gucy1b3	chr3	81836982	C	T	TRUE	TRUE		3.17	51.8	NaN	88	0	73	0	43	47	37	39	0	0	0	0
chr3_81843776	Gucy1b3	chr3	81843777	G	A	FALSE	FALSE	T349I T349I	3.17	46.27	NaN	396	0	404	0	194	157	166	154	0	0	0	0
chr3_82178104	Mtap9	chr3	82178105	G	A	FALSE	FALSE	E262K E262K E262K E262K E262K	3.26	43.5	NaN	139	0	134	1	71	62	86	60	0	0	0	0
chr3_82837018	Fga	chr3	82837019	G	A	FALSE	TRUE	G686E	3.51	24.63	NaN	166	0	208	0	150	37	167	74	0	0	0	0
chr3_83976765	Trim2	chr3	83976766	G	A	TRUE	FALSE		3.83	52.63	27.61	135	1	205	0	96	120	95	94	6	1	8	4
chr3_84400069	Tigd4	chr3	84400070	G	A	TRUE	TRUE		4.16	45.67	NaN	111	0	92	0	68	61	72	57	0	0	0	0
chr3_84762464	Fbxw7	chr3	84762465	T	G	TRUE	FALSE		3.6	53.2	48.8	188	0	154	1	84	103	87	92	5	3	2	4
chr3_85469321	Fam160a1	chr3	85469322	A	G	FALSE	FALSE	L982P L456P L565P	3.7	21.73	58.05	96	0	99	0	76	26	85	20	4	1	3	7
chr3_86801536	Cd1d1	chr3	86801537	C	T	TRUE	FALSE		4.24	45.4	NaN	262	8	277	6	208	163	201	178	0	0	0	0
chr3_86803217	Cd1d1	chr3	86803218	T	C	TRUE	TRUE		4.24	42.33	NaN	95	0	114	0	76	51	84	67	0	0	0	0
chr3_87533179	Arhgef11	chr3	87533180	G	A	TRUE	FALSE		4.08	50.32	53.51	120	0	93	0	57	75	74	62	7	6	8	11
chr3_87536646	Arhgef11	chr3	87536647	G	A	FALSE	FALSE	E1155K E998K E1184K E84K E534K	4.08	50.24	43.3	111	0	96	0	48	55	67	62	10	5	14	13
chr3_87542972	4933430H15Rik	chr3	87542973	G	A	TRUE	TRUE		4.07	49.74	NaN	75	1	108	0	79	67	73	86	0	0	0	0
chr3_87584029	Ntrk1	chr3	87584030	C	T	FALSE	FALSE	G673D G207D	4.06	44.5	NaN	93	0	123	1	82	68	95	74	0	0	0	0
chr3_88051375	Rhbg	chr3	88051376	G	A	TRUE	FALSE		4.14	47.83	NaN	71	0	76	0	67	50	26	43	0	0	0	0
chr3_88290430	Lmna	chr3	88290431	T	G	FALSE	FALSE	D142A D254A D254A	3.83	16.93	25.52	83	2	73	0	63	17	63	10	292	106	390	128
chr3_88566388	Syt11	chr3	88566389	G	A	TRUE	FALSE		4.66	46.13	NaN	63	0	46	0	45	35	42	40	0	0	0	0
chr3_88715505	Msto1	chr3	88715506	G	A	FALSE	FALSE	R242W R255W	4.11	24.69	19.54	75	0	93	0	82	24	84	31	19	7	28	5
chr3_89035797	Muc1	chr3	89035798	C	T	FALSE	FALSE	L555F	3.97	52.06	NaN	155	0	186	0	98	123	104	99	0	0	0	0
chr3_89226092	Shc1	chr3	89226093	C	T	TRUE	FALSE		3.92	43.73	92.45	141	0	145	0	87	84	84	53	0	7	2	0
chr3_89829115	Ubap2l	chr3	89829116	T	A	FALSE	FALSE	M295L M295L M1L M315L M315L M326L M320L M294L M314L M326L M1L M295L	4.34	30.35	21.22	79	0	86	0	59	32	91	35	33	6	67	21
chr3_90083848	Dennd4b	chr3	90083849	C	T	TRUE	TRUE		4.23	43.47	66.67	80	0	88	0	65	48	61	49	0	0	2	4
chr3_90877374	4930529C04Rik	chr3	90877375	C	T	TRUE	TRUE		4.19	48.98	NaN	84	0	54	0	51	54	63	56	0	0	0	0
chr3_92629036	Kprp	chr3	92629037	A	C	TRUE	FALSE		3.38	25.47	NaN	58	0	52	1	42	12	31	14	0	0	0	0
chr3_92672732	2310050C09Rik	chr3	92672733	G	A	TRUE	FALSE		3.5	59.95	NaN	42	0	45	0	20	28	20	32	0	0	0	0
chr3_93018658	Flg2	chr3	93018659	A	G	FALSE	FALSE	S1403G	3.93	50	NaN	268	3	256	1	156	155	133	134	0	0	0	0
chr3_93200985	Rptn	chr3	93200986	G	A	FALSE	FALSE	S568N	4.16	44.41	NaN	433	1	498	0	343	243	287	267	0	0	0	0
chr3_95540623	Ecm1	chr3	95540624	C	T	FALSE	FALSE	W179- W178- W178-	5	57.48	5.54	131	0	140	0	84	111	72	100	1	0	17	1
chr3_96332045	Hfe2	chr3	96332046	G	A	TRUE	FALSE		4.79	53.28	NaN	168	0	178	0	104	130	123	130	0	0	0	0
chr3_96460639	Itga10	chr3	96460640	G	T	FALSE	FALSE	E896- E897-	5	32.86	100	182	0	160	0	148	108	171	63	0	4	0	0
chr3_96673104	Pdzk1	chr3	96673105	G	A	FALSE	TRUE	G486E G486E	5.41	52.25	86.48	275	1	258	1	165	209	179	172	0	3	1	5
chr3_97570932	Pde4dip	chr3	97570933	C	T	FALSE	FALSE	A197T	4.42	35.56	35.2	278	0	230	0	196	112	224	120	12	14	13	0
chr3_97711181	Sec22b	chr3	97711182	G	A	TRUE	TRUE		4.86	53.21	72.13	347	2	329	0	243	260	191	235	13	40	20	45
chr3_97965900	Adam30	chr3	97965901	C	T	FALSE	FALSE	Q376-	4.93	66.92	NaN	104	0	116	0	51	85	39	101	0	0	0	0
chr3_98125266	Phgdh	chr3	98125267	G	A	FALSE	FALSE	T171I	4.64	53.39	49.12	85	0	96	1	45	60	70	73	11	17	16	9
chr3_98423196	Hsd3b5	chr3	98423197	G	C	FALSE	FALSE	S285R	6	98.79	NaN	284	0	266	1	7	466	4	430	0	0	0	0
chr3_98423353	Hsd3b5	chr3	98423354	T	C	FALSE	FALSE	H233R	6	20.39	NaN	106	2	118	0	162	35	177	54	0	0	0	0
chr3_99156110	Tbx15	chr3	99156111	C	T	TRUE	FALSE		4	42.65	25.53	288	1	299	0	245	176	217	168	4	1	5	2
chr3_99786258	Spag17	chr3	99786259	G	A	FALSE	FALSE	A174T	4.51	52.96	NaN	87	0	77	0	49	65	49	47	0	0	0	0
chr3_99955909	Wdr3	chr3	99955910	C	T	FALSE	FALSE	D339N D168N	4.35	38.83	30.1	211	0	172	0	166	107	179	112	16	7	42	18
chr3_100735365	Trim45	chr3	100735366	G	A	FALSE	FALSE	A554T G536D G536D	3.8	53.38	28.57	122	0	100	0	64	74	60	68	0	0	5	2
chr3_100754110	Ttf2	chr3	100754111	G	A	FALSE	FALSE	P807L P807L	3.71	45.94	40.62	46	0	54	0	25	29	30	20	2	2	5	3
chr3_100766675	Ttf2	chr3	100766676	C	T	FALSE	FALSE	D335N D335N	3.71	48.88	62.07	144	0	128	0	75	78	76	67	4	1	1	6
chr3_101619123	BC037703	chr3	101619124	C	T	FALSE	FALSE	V370I	3.69	49.23	NaN	100	0	83	0	48	39	47	55	0	0	0	0
chr3_104600207	Mov10	chr3	104600208	C	T	TRUE	FALSE		4.71	55.66	45.57	89	0	72	0	55	69	39	49	2	0	3	3
chr3_105801267	1700027A23Rik	chr3	105801268	T	C	TRUE	FALSE		5.06	36.72	NaN	50	0	75	0	42	39	77	36	0	0	0	0
chr3_107134025	Rbm15	chr3	107134026	C	T	FALSE	FALSE	S658N	3.91	44.83	38.61	109	0	85	1	68	47	66	64	8	5	27	17
chr3_107296155	Slc6a17	chr3	107296156	C	T	FALSE	TRUE	V192M V192M V192M	4.06	52.38	NaN	92	0	83	0	49	46	43	57	0	0	0	0
chr3_107357415	Ubl4b	chr3	107357416	C	T	FALSE	FALSE	E149K	4.54	51.48	NaN	104	0	85	0	55	69	62	57	0	0	0	0
chr3_107471232	Ahcyl1	chr3	107471233	A	C	FALSE	FALSE	L385V L155V	4.23	23.67	18.08	155	0	165	1	160	48	146	47	67	16	91	19
chr3_108205651	Celsr2	chr3	108205652	T	C	FALSE	FALSE	D1560G D1560G	3.95	34.02	NaN	95	0	95	1	78	38	67	37	0	0	0	0
chr3_109366090	Vav3	chr3	109366091	A	T	FALSE	FALSE	R558S R558S	3.71	44.05	NaN	191	0	203	0	120	91	116	95	0	0	0	0
chr3_109467342	Vav3	chr3	109467343	G	A	FALSE	FALSE	G781D G221D	3.71	49.09	NaN	42	0	43	0	30	29	26	25	0	0	0	0
chr3_109938296	Ntng1	chr3	109938297	C	T	FALSE	TRUE	V44I V44I V44I V44I V44I V44I V44I V44I V44I	3.18	42.82	NaN	107	0	106	0	76	45	53	58	0	0	0	0
chr3_112955000	Amy2b	chr3	112955001	T	C	FALSE	FALSE	K214R K192R	3.74	37.23	NaN	36	0	31	0	13	10	18	9	0	0	0	0
chr3_114804879	Olfm3	chr3	114804880	A	C	FALSE	FALSE	E197D E177D	3.86	19.17	NaN	158	0	156	0	164	32	118	39	0	0	0	0
chr3_115817510	Vcam1	chr3	115817511	C	T	FALSE	FALSE	V607I	5.03	54.4	48.89	68	0	41	0	37	41	34	44	10	10	38	36
chr3_115832331	Vcam1	chr3	115832332	G	A	TRUE	TRUE		5.03	42.76	41.01	177	0	180	1	184	139	144	106	3	2	10	7
chr3_116365431	Hiat1	chr3	116365432	C	T	TRUE	TRUE		5.02	46.41	35.04	28	0	37	0	29	26	31	26	36	19	53	29
chr3_116447749	Agl	chr3	116447750	G	A	FALSE	FALSE	L1529F	5.15	51.92	45.1	164	0	98	0	87	87	93	108	6	1	13	13
chr3_116626508	Palmd	chr3	116626509	C	T	FALSE	FALSE	G419E G419E	4.94	40.07	NaN	150	0	186	0	129	83	146	101	0	0	0	0
chr3_118844846	Dpyd	chr3	118844847	A	G	FALSE	FALSE	N668D	3.85	56.08	NaN	69	0	76	0	29	47	43	47	0	0	0	0
chr3_122817101	Synpo2	chr3	122817102	C	T	TRUE	FALSE		5.49	32.87	NaN	265	0	321	0	332	149	282	154	0	0	0	0
chr3_124281419	1700003H04Rik	chr3	124281420	C	T	FALSE	TRUE	D78N	4.89	42.86	NaN	119	0	100	0	124	69	71	98	0	0	0	0
chr3_125618121	Ugt8a	chr3	125618122	G	A	TRUE	FALSE		4.56	55.27	NaN	212	0	214	0	121	154	116	139	0	0	0	0
chr3_126300371	Camk2d	chr3	126300372	C	T	TRUE	TRUE		4.77	34.05	42.38	461	1	469	0	420	217	378	195	19	12	26	21
chr3_126645520	Ank2	chr3	126645521	G	A	FALSE	FALSE	P157S	4.98	42.59	NaN	170	0	187	0	137	96	159	124	0	0	0	0
chr3_127264674	4930422G04Rik	chr3	127264675	G	A	FALSE	TRUE	E211K E211K	5.13	59.21	84.68	180	0	170	0	104	167	114	151	1	5	1	6
chr3_127337057	Neurog2	chr3	127337058	G	A	FALSE	FALSE	V138M	4.66	56.98	NaN	43	0	49	0	40	50	30	43	0	0	0	0
chr3_127337619	Neurog2	chr3	127337620	G	A	TRUE	TRUE		4.66	59.22	NaN	44	0	56	0	35	45	27	46	0	0	0	0
chr3_130323706	Agxt2l1	chr3	130323707	C	T	FALSE	FALSE	S111F S111F S111F	4.58	55.94	NaN	477	2	481	1	271	336	262	341	0	0	0	0
chr3_130974826	Hadh	chr3	130974827	G	A	TRUE	FALSE		4.95	48.6	49.43	240	1	253	0	212	198	175	168	20	20	25	24
chr3_131749103	Dkk2	chr3	131749104	C	T	TRUE	FALSE		4.5	63.33	33.33	53	0	49	0	23	47	21	30	0	0	4	2
chr3_131840878	Dkk2	chr3	131840879	G	A	FALSE	FALSE	G192E	4.5	59.43	56.82	195	0	187	0	119	166	97	151	2	3	4	5
chr3_134900680	Cenpe	chr3	134900681	C	T	FALSE	FALSE	A834V	4.05	49.14	45.95	42	0	43	0	25	34	33	25	10	10	25	20
chr3_134905583	Cenpe	chr3	134905584	G	A	TRUE	FALSE		4.05	39.33	30.9	47	0	38	0	21	12	25	18	21	9	26	12
chr3_135746183	Bank1	chr3	135746184	G	A	FALSE	FALSE	A506V A438V A639V	3.93	54.66	NaN	195	0	192	0	96	97	91	133	0	0	0	0
chr3_137766233	Mttp	chr3	137766234	A	G	TRUE	FALSE		4.21	36.5	24.48	101	0	78	0	69	45	53	26	5	1	0	2
chr3_137811438	Rg9mtd2	chr3	137811439	G	A	FALSE	FALSE	V105I V105I V105I	3.85	36.02	29.52	84	0	81	0	73	39	67	40	10	2	6	5
chr3_138405509	Tspan5	chr3	138405510	G	A	TRUE	TRUE		3.74	46.6	67.63	69	0	75	0	33	35	32	23	6	12	5	11
chr3_141128557	Unc5c	chr3	141128558	C	A	TRUE	TRUE		4	56.07	NaN	83	0	94	0	40	55	35	41	0	0	0	0
chr3_141452999	Unc5c	chr3	141453000	C	T	TRUE	TRUE		4	66.15	NaN	197	0	181	0	83	156	76	155	0	0	0	0
chr3_141525947	Bmpr1b	chr3	141525948	A	G	FALSE	FALSE	L195P L195P L177P L195P L195P	4.48	61.09	NaN	194	0	162	1	101	186	95	126	0	0	0	0
chr3_142262042	Gbp1	chr3	142262043	C	T	FALSE	FALSE	T92I	5.81	32.77	NaN	246	0	203	0	299	137	259	136	0	0	0	0
chr3_142274449	Gbp1	chr3	142274450	G	A	TRUE	FALSE		5.81	22.64	0	202	0	184	0	203	74	213	52	8	0	6	0
chr3_144588243	AI747448	chr3	144588244	C	T	FALSE	FALSE	S273N	4.73	50.82	NaN	124	0	143	1	105	99	97	111	0	0	0	0
chr3_144632354	Clca6	chr3	144632355	C	T	FALSE	FALSE	W159- W159-	4.39	54.45	NaN	355	0	362	0	190	243	198	222	0	0	0	0
chr3_144637945	Clca6	chr3	144637946	G	A	TRUE	FALSE		4.39	55.64	0	355	1	342	1	240	289	198	261	0	0	1	0
chr3_146275275	Uox	chr3	146275276	C	T	TRUE	FALSE		3.73	43.15	NaN	257	0	231	0	158	132	143	98	0	0	0	0
chr3_148522331	Lphn2	chr3	148522332	G	T	FALSE	FALSE	S192Y	2.93	25.6	NaN	137	0	113	1	104	31	80	34	0	0	0	0
chr3_148522433	Lphn2	chr3	148522434	T	C	FALSE	FALSE	Q158R	2.93	25.6	NaN	129	0	114	0	81	29	70	23	0	0	0	0
chr3_151180445	Eltd1	chr3	151180446	A	G	FALSE	FALSE	Y565C	3.73	43.88	NaN	487	1	476	2	288	217	255	208	0	0	0	0
chr3_151206428	Eltd1	chr3	151206429	C	T	TRUE	TRUE		3.73	53.2	NaN	37	0	34	0	19	23	17	18	0	0	0	0
chr3_151498237	Ptgfr	chr3	151498238	C	T	FALSE	FALSE	R199K R199K	3.84	46.82	NaN	202	0	247	1	170	150	156	137	0	0	0	0
chr3_151884314	Fubp1	chr3	151884315	C	T	FALSE	TRUE	L371F L372F L372F L372F L372F L371F	4.06	41.29	46.56	94	0	102	0	55	28	62	60	34	26	58	54
chr3_152316692	Ak5	chr3	152316693	C	T	FALSE	FALSE	G144E	4.05	51.22	92.13	349	0	320	0	212	238	201	197	1	22	3	24
chr3_154396386	4922501L14Rik	chr3	154396387	G	A	FALSE	FALSE	G234E	4.8	63.76	NaN	130	0	127	0	69	109	54	109	0	0	0	0
chr3_157200583	Zranb2	chr3	157200584	G	A	TRUE	FALSE		2.04	86.44	90.97	54	0	50	0	5	38	5	26	1	41	10	50
chr3_157706611	Lrrc40	chr3	157706612	C	T	TRUE	TRUE		1.91	86.9	100	90	0	69	0	7	46	4	27	0	7	0	13
chr2_3376908	Dclre1c	chr2	3376909	T	C	TRUE	TRUE		4.14	33.59	0	35	0	36	0	22	16	30	12	0	0	3	0
chr2_3379823	Suv39h2	chr2	3379824	C	A	FALSE	FALSE	D376Y D156Y D157Y	4	48.85	54.06	204	1	194	0	139	129	110	109	4	5	7	8
chr2_3411794	Hspa14	chr2	3411795	C	T	FALSE	FALSE	G323E G323E	4.05	48.08	51.51	145	0	125	0	72	51	59	78	28	26	39	45
chr2_3696947	Fam107b	chr2	3696948	C	T	TRUE	TRUE		3.88	56.99	30.53	117	0	88	0	48	55	39	62	11	3	24	12
chr2_4525090	Frmd4a	chr2	4525091	A	G	FALSE	FALSE	D897G D908G D603G	3.62	23.98	27.85	79	1	112	1	67	21	63	20	10	5	13	4
chr2_5797553	Sec61a2	chr2	5797554	A	G	TRUE	FALSE		4.03	23.18	36.51	247	0	217	1	177	49	155	52	10	10	20	8
chr2_5812342	Sec61a2	chr2	5812343	C	T	FALSE	FALSE	C45Y C45Y C44Y C45Y	4.03	45.47	40.49	266	1	268	0	165	146	188	149	8	2	9	9
chr2_10156763	Itih5	chr2	10156764	C	T	TRUE	FALSE		3.52	47.95	NaN	182	0	178	0	98	87	95	91	0	0	0	0
chr2_11401957	Pfkfb3	chr2	11401958	C	T	FALSE	TRUE	S461N S461N S490N S490N S490N S441N S461N S461N	3.67	49.15	NaN	127	0	146	0	66	59	68	71	0	0	0	0
chr2_11414266	Pfkfb3	chr2	11414267	C	T	TRUE	TRUE		3.67	46.49	NaN	167	0	164	0	73	76	98	75	0	0	0	0
chr2_14182930	Mrc1	chr2	14182931	C	T	TRUE	FALSE		4.35	50.98	NaN	99	0	108	0	71	87	70	62	0	0	0	0
chr2_14329120	Slc39a12	chr2	14329121	C	T	TRUE	FALSE		4.57	45.1	NaN	116	2	111	0	69	76	86	57	0	0	0	0
chr2_16560288	Plxdc2	chr2	16560289	T	G	FALSE	FALSE	F206C	3.67	21.71	NaN	162	1	126	0	105	37	110	25	0	0	0	0
chr2_21290501	Gpr158	chr2	21290502	C	T	FALSE	FALSE	S207F S207F	3.98	51.07	NaN	106	0	82	0	62	58	45	55	0	0	0	0
chr2_22705061	Apbb1ip	chr2	22705062	C	T	TRUE	FALSE		4.34	39.46	43.74	84	0	84	0	68	46	73	46	37	36	50	32
chr2_23052587	Yme1l1	chr2	23052588	A	C	TRUE	TRUE		4.27	25.39	25.82	49	0	66	0	51	28	64	16	53	15	96	37
chr2_24132907	Il1f5	chr2	24132908	T	C	TRUE	TRUE		3.69	21.98	NaN	102	4	76	1	78	31	80	17	0	0	0	0
chr2_24508431	Cacna1b	chr2	24508432	C	T	TRUE	FALSE		3.94	42.15	NaN	38	0	51	0	36	21	25	26	0	0	0	0
chr2_25316458	BC029214	chr2	25316459	C	G	TRUE	TRUE		4.38	22.51	48.53	59	0	44	2	42	11	29	10	0	3	3	1
chr2_25762227	Kcnt1	chr2	25762228	A	T	FALSE	FALSE	K626- K760- K780- K766-	3.93	22.89	NaN	104	0	88	0	103	30	72	22	0	0	0	0
chr2_25762228	Kcnt1	chr2	25762229	A	T	FALSE	FALSE	K626M K760M K780M K766M	3.93	22.8	NaN	104	0	87	0	103	30	73	22	0	0	0	0
chr2_26208057	Card9	chr2	26208058	C	T	TRUE	FALSE		3.85	45.9	NaN	39	0	37	0	20	16	20	18	0	0	0	0
chr2_26336499	Notch1	chr2	26336500	G	T	FALSE	FALSE	R365S	3.83	22.5	28.62	83	1	61	0	75	21	66	20	0	1	3	1
chr2_27089860	Sardh	chr2	27089861	C	T	FALSE	FALSE	R368H	3.99	22.18	24.1	280	0	245	0	273	110	280	61	8	0	24	9
chr2_27124430	Vav2	chr2	27124431	T	C	FALSE	TRUE	S769G	3.93	26.77	21.86	110	0	109	0	115	41	90	34	6	2	5	1
chr2_28305932	Gm347	chr2	28305933	C	T	TRUE	FALSE		4.4	51.24	NaN	177	0	194	1	91	106	102	98	0	0	0	0
chr2_29965741	Zer1	chr2	29965742	C	T	TRUE	FALSE		4.26	41.73	55.21	121	0	99	0	78	55	56	41	2	4	3	2
chr2_30004280	Tbc1d13	chr2	30004281	C	T	TRUE	FALSE		4.58	51.73	47.36	224	0	221	0	141	152	151	161	7	13	20	12
chr2_32158281	Golga2	chr2	32158282	G	A	TRUE	FALSE		4.18	25.26	31.67	282	2	305	0	270	84	262	97	14	11	25	8
chr2_32542684	Fpgs	chr2	32542685	C	T	FALSE	FALSE	D268N	3.12	67.28	75.14	140	0	129	0	34	73	35	69	7	18	6	21
chr2_34539865	Gapvd1	chr2	34539866	A	T	FALSE	FALSE	D301E D1246E	4.44	24.02	24.23	109	0	78	0	143	38	109	45	19	11	27	5
chr2_35210143	4930568D16Rik	chr2	35210144	C	T	FALSE	FALSE	D239N	4.71	47.07	NaN	94	0	100	0	66	67	72	57	0	0	0	0
chr2_36715094	Olfr351	chr2	36715095	A	C	FALSE	FALSE	L258V	4.17	14.43	NaN	96	0	75	0	97	12	73	21	0	0	0	0
chr2_37057148	Olfr365	chr2	37057149	C	T	TRUE	FALSE		4.24	45.45	NaN	338	0	304	0	238	207	209	166	0	0	0	0
chr2_37232667	Rc3h2	chr2	37232668	G	C	FALSE	FALSE	L1033V L1033V	3.85	32.6	19.3	37	0	25	0	27	11	30	17	4	2	11	2
chr2_37238318	Rc3h2	chr2	37238319	G	A	FALSE	FALSE	T755I T755I	3.85	44.19	33.33	53	0	48	0	31	20	25	26	6	3	4	2
chr2_37646482	Crb2	chr2	37646483	C	T	TRUE	FALSE		3.93	53.02	NaN	143	0	126	0	76	95	87	90	0	0	0	0
chr2_38564037	Nr5a1	chr2	38564038	C	T	FALSE	FALSE	R166Q R89Q R89Q	3.82	51.04	NaN	304	0	369	0	216	214	187	207	0	0	0	0
chr2_39045544	Scai	chr2	39045545	C	G	FALSE	TRUE	G21A G21A	4.17	25	0	164	0	146	0	104	48	112	29	1	0	4	0
chr2_40552879	Lrp1b	chr2	40552880	C	T	FALSE	FALSE	S3961N S185N	3.03	55.93	NaN	210	0	148	0	66	81	60	79	0	0	0	0
chr2_41199991	Lrp1b	chr2	41199992	G	A	FALSE	FALSE	L1156F	3.03	56.52	NaN	226	0	219	0	102	119	88	130	0	0	0	0
chr2_41231444	Lrp1b	chr2	41231445	C	T	TRUE	FALSE		3.03	47.3	NaN	239	0	241	0	117	110	130	112	0	0	0	0
chr2_41304758	Lrp1b	chr2	41304759	C	T	FALSE	FALSE	C864Y	3.03	49.86	NaN	325	0	238	0	146	134	119	131	0	0	0	0
chr2_41332331	Lrp1b	chr2	41332332	A	G	FALSE	FALSE	L598P	3.03	21.66	NaN	39	0	45	0	52	13	37	12	0	0	0	0
chr2_41816290	Lrp1b	chr2	41816291	C	T	TRUE	FALSE		3.03	54.08	NaN	248	0	210	0	114	139	93	105	0	0	0	0
chr2_49803066	Lypd6b	chr2	49803067	C	T	FALSE	FALSE	P177L P158L	3.28	46.43	NaN	49	0	27	0	25	18	16	19	0	0	0	0
chr2_51928725	Rif1	chr2	51928726	C	T	TRUE	FALSE		4.11	49.63	48.37	37	0	28	0	18	21	15	12	3	7	14	10
chr2_55447332	Kcnj3	chr2	55447333	A	G	FALSE	TRUE	Q344R	3.16	25.95	NaN	101	0	85	0	85	39	92	26	0	0	0	0
chr2_57891287	Galnt5	chr2	57891288	G	C	FALSE	FALSE	K906N	3.87	20.76	NaN	126	0	124	0	107	29	118	30	0	0	0	0
chr2_57990314	Cytip	chr2	57990315	C	T	FALSE	FALSE	V190M	3.71	44.88	38.35	135	0	143	1	100	77	80	70	12	7	17	11
chr2_58135935	Acvr1c	chr2	58135936	G	A	FALSE	FALSE	R322- R192-	3.77	100	NaN	104	0	162	0	0	179	0	196	0	0	0	0
chr2_58140217	Acvr1c	chr2	58140218	C	T	FALSE	FALSE	E217K E87K	3.77	48.04	NaN	188	0	183	0	101	123	115	85	0	0	0	0
chr2_58300792	Acvr1	chr2	58300793	C	T	FALSE	FALSE	D443N D443N D443N	3.65	28.52	19.31	130	0	143	0	103	41	95	38	21	3	19	7
chr2_58311483	Acvr1	chr2	58311484	A	G	FALSE	FALSE	V359A V359A V359A	3.65	50.91	61.12	201	1	204	0	100	88	95	118	2	5	9	13
chr2_58332092	Acvr1	chr2	58332093	G	C	FALSE	FALSE	A105G A105G A105G	3.65	25.5	13.8	81	0	69	0	72	19	49	27	9	2	15	2
chr2_60290473	Pla2r1	chr2	60290474	C	T	FALSE	TRUE	W751-	4.16	36.82	NaN	211	0	213	0	134	88	155	82	0	0	0	0
chr2_62102067	Slc4a10	chr2	62102068	C	G	FALSE	FALSE	P466R P436R P437R P436R P467R P437R	3.47	19.22	NaN	81	0	79	0	80	17	37	12	0	0	0	0
chr2_62170749	Dpp4	chr2	62170750	G	A	TRUE	FALSE		3.31	28.53	NaN	160	0	161	0	102	44	110	41	0	0	0	0
chr2_62366773	Fap	chr2	62366774	C	T	FALSE	FALSE	R447K R353K	3.45	52.05	NaN	117	0	128	0	47	59	56	54	0	0	0	0
chr2_62602633	Kcnh7	chr2	62602634	C	T	FALSE	FALSE	M716I	3.06	51.31	NaN	56	0	69	0	29	26	28	35	0	0	0	0
chr2_63818472	Fign	chr2	63818473	C	A	FALSE	FALSE	S159I S170I S159I	2.96	30.87	NaN	118	0	178	0	114	43	99	55	0	0	0	0
chr2_66039249	Ttc21b	chr2	66039250	C	T	FALSE	FALSE	E79K E1064K E1064K	3.38	49.01	33.87	393	0	383	0	177	157	172	180	7	1	10	7
chr2_66126993	Scn1a	chr2	66126994	C	T	TRUE	FALSE		3.55	45.25	NaN	161	0	128	0	89	63	77	77	0	0	0	0
chr2_67347353	Xirp2	chr2	67347354	C	T	TRUE	FALSE		3.14	52.55	NaN	132	0	128	0	57	75	63	60	0	0	0	0
chr2_67349858	Xirp2	chr2	67349859	C	T	TRUE	FALSE		3.14	49.37	NaN	124	0	129	0	65	66	60	56	0	0	0	0
chr2_67957027	B3galt1	chr2	67957028	A	C	TRUE	TRUE		3.37	25.06	NaN	221	0	236	0	159	54	134	44	0	0	0	0
chr2_68699821	Lass6	chr2	68699822	T	G	FALSE	FALSE	L44V	3.65	21.28	0	96	0	82	0	70	22	61	14	3	0	10	0
chr2_68946520	Lass6	chr2	68946521	A	G	FALSE	FALSE	D342G	3.65	20.83	57.5	108	0	98	0	95	24	91	25	2	11	9	3
chr2_69124803	Abcb11	chr2	69124804	C	T	FALSE	FALSE	G519D G519D	4.22	49.3	NaN	228	0	168	0	120	103	115	128	0	0	0	0
chr2_69792336	Ubr3	chr2	69792337	G	A	FALSE	FALSE	M780I M781I	4.25	19.02	31.82	133	0	123	0	126	34	130	27	1	6	17	5
chr2_70315051	Sp5	chr2	70315052	C	T	TRUE	FALSE		3.59	26.24	NaN	89	0	97	0	69	26	88	30	0	0	0	0
chr2_71679142	Itga6	chr2	71679143	T	C	FALSE	FALSE	V288A V727A V727A V432A	4.02	28.94	10.91	205	0	203	0	134	62	150	55	44	2	38	11
chr2_72072678	Rapgef4	chr2	72072679	C	T	TRUE	FALSE		3.73	44.95	NaN	201	0	188	0	103	102	130	92	0	0	0	0
chr2_72808353	Sp3	chr2	72808354	T	G	FALSE	FALSE	Q434H Q501H Q445H	4.19	22.17	31.71	89	0	86	1	110	24	88	38	12	7	56	25
chr2_76550798	Ttn	chr2	76550799	C	T	FALSE	FALSE	R31554K R24973K	3.57	47.28	NaN	122	0	108	0	59	66	50	35	0	0	0	0
chr2_76553725	Ttn	chr2	76553726	C	T	FALSE	FALSE	E30721K E24140K	3.57	45.78	NaN	83	0	60	0	51	34	32	41	0	0	0	0
chr2_76563402	Ttn	chr2	76563403	G	A	TRUE	FALSE		3.57	17.54	NaN	140	0	129	0	112	28	114	21	0	0	0	0
chr2_76567498	Ttn	chr2	76567499	C	A	TRUE	FALSE		3.57	47.43	NaN	198	0	174	0	97	85	98	91	0	0	0	0
chr2_76567500	Ttn	chr2	76567501	C	A	FALSE	FALSE	V27792L V21211L	3.57	47.07	NaN	196	1	177	0	102	83	97	95	0	0	0	0
chr2_76568517	Ttn	chr2	76568518	T	C	FALSE	FALSE	R27453G R20872G	3.57	26.7	NaN	171	0	170	0	145	55	121	42	0	0	0	0
chr2_76582025	Ttn	chr2	76582026	A	G	TRUE	FALSE		3.57	27.28	NaN	215	0	188	3	167	56	146	63	0	0	0	0
chr2_76582707	Ttn	chr2	76582708	C	T	TRUE	FALSE		3.57	48.16	NaN	123	1	141	0	68	79	70	53	0	0	0	0
chr2_76586400	Ttn	chr2	76586401	C	T	TRUE	FALSE		3.57	45.97	NaN	89	2	83	4	52	50	54	41	0	0	0	0
chr2_76591109	Ttn	chr2	76591110	C	T	FALSE	FALSE	E20753K E14172K	3.57	53.83	NaN	176	1	147	0	68	91	60	60	0	0	0	0
chr2_76597311	Ttn	chr2	76597312	T	G	FALSE	FALSE	E19472D E12891D	3.57	25.64	NaN	172	1	154	1	116	55	123	33	0	0	0	0
chr2_76606198	Ttn	chr2	76606199	C	T	FALSE	FALSE	G17730S G11149S	3.57	45.78	NaN	227	0	171	0	116	88	107	102	0	0	0	0
chr2_76607473	Ttn	chr2	76607474	A	C	FALSE	FALSE	I17364S I10783S	3.57	24.77	NaN	131	0	113	0	99	29	96	36	0	0	0	0
chr2_76609317	Ttn	chr2	76609318	C	G	FALSE	FALSE	R16907P R10326P	3.57	24.05	NaN	253	1	258	0	201	59	182	63	0	0	0	0
chr2_76614520	Ttn	chr2	76614521	C	G	FALSE	FALSE	G16288A G9707A	3.57	22.71	NaN	167	0	179	0	153	37	126	49	0	0	0	0
chr2_76620419	Ttn	chr2	76620420	C	T	FALSE	FALSE	R15378H R8797H	3.57	20.79	NaN	139	0	115	0	121	34	103	25	0	0	0	0
chr2_76627543	Ttn	chr2	76627544	C	T	FALSE	FALSE	V14200I V7619I	3.57	42.53	NaN	125	0	123	0	85	50	63	66	0	0	0	0
chr2_76683145	Ttn	chr2	76683146	C	T	TRUE	FALSE		3.57	50.04	NaN	385	0	325	0	203	211	183	176	0	0	0	0
chr2_76708567	Ttn	chr2	76708568	C	T	FALSE	FALSE	W8771-	3.57	46.06	NaN	490	0	403	0	213	192	223	181	0	0	0	0
chr2_76723005	Ttn	chr2	76723006	C	T	FALSE	FALSE	G7039E	3.57	44.92	NaN	304	0	242	0	186	168	157	114	0	0	0	0
chr2_76730607	Ttn	chr2	76730608	T	C	FALSE	FALSE	K5680R	3.57	28.49	NaN	249	0	284	0	200	96	186	62	0	0	0	0
chr2_76734093	Ttn	chr2	76734094	C	T	FALSE	FALSE	S5107N	3.57	47.86	NaN	127	1	121	0	75	56	58	71	0	0	0	0
chr2_76782220	Ttn	chr2	76782221	G	T	FALSE	FALSE	L2179M L2133M	3.57	31.5	NaN	115	0	109	0	95	41	87	43	0	0	0	0
chr2_76853140	Ccdc141	chr2	76853141	T	G	FALSE	FALSE	D1213A D1213A	3.72	26.36	0	94	0	96	0	72	23	66	27	0	0	3	0
chr2_76883760	Ccdc141	chr2	76883761	C	T	FALSE	FALSE	E661K E596K E661K	3.72	51.67	0	171	1	167	2	95	86	73	98	0	0	1	0
chr2_79173791	Cerkl	chr2	79173792	G	A	FALSE	FALSE	T209I T447I	3.72	45.91	NaN	40	1	32	2	23	16	18	20	0	0	0	0
chr2_79479451	Ssfa2	chr2	79479452	G	A	FALSE	TRUE	G97D	3.74	15.81	12.99	110	1	103	0	91	14	64	17	7	0	31	5
chr2_82075990	Zfp804a	chr2	82075991	C	G	FALSE	FALSE	L16V L50V	3.12	18.07	NaN	114	0	114	0	107	19	90	27	0	0	0	0
chr2_82098785	Zfp804a	chr2	82098786	C	T	FALSE	FALSE	T900I T934I	3.12	56.62	NaN	144	0	166	0	57	66	64	93	0	0	0	0
chr2_84455393	Ctnnd1	chr2	84455394	G	A	TRUE	FALSE		4.11	47.23	51.96	188	0	199	1	122	116	121	102	33	33	28	33
chr2_84563928	Clp1	chr2	84563929	T	G	FALSE	TRUE	K351T	4.24	27.81	19.23	128	1	124	0	136	52	108	42	11	3	14	3
chr2_84690280	Slc43a1	chr2	84690281	C	T	FALSE	FALSE	P176S P176S P133S P159S	4.14	48.39	NaN	481	0	484	0	280	271	287	261	0	0	0	0
chr2_84781144	Slc43a3	chr2	84781145	T	A	FALSE	FALSE	Y108N Y108N	4.21	25.28	NaN	190	0	202	0	165	58	148	48	0	0	0	0
chr2_85171612	Olfr987	chr2	85171613	A	G	TRUE	FALSE		3.86	21.25	NaN	49	0	47	1	37	11	44	11	0	0	0	0
chr2_85240615	Olfr992	chr2	85240616	G	A	FALSE	FALSE	H25Y	3.95	43.92	NaN	207	0	169	0	104	83	99	76	0	0	0	0
chr2_85254630	Olfr993	chr2	85254631	A	T	FALSE	FALSE	L135H	4.05	23.46	NaN	270	0	266	0	248	77	261	79	0	0	0	0
chr2_85270163	Olfr994	chr2	85270164	G	A	FALSE	FALSE	S274F	3.91	48.71	NaN	473	1	509	0	283	256	252	253	0	0	0	0
chr2_85594197	Olfr1010	chr2	85594198	C	T	FALSE	FALSE	A224V	3.67	45.94	NaN	337	0	285	0	176	158	174	140	0	0	0	0
chr2_85681236	Olfr1019	chr2	85681237	G	A	FALSE	FALSE	A237V	3.32	46.47	NaN	92	0	111	0	51	36	46	51	0	0	0	0
chr2_85727305	Olfr1023	chr2	85727306	T	C	TRUE	FALSE		3.5	26.02	NaN	251	0	239	1	153	75	197	56	0	0	0	0
chr2_85815922	Olfr1029	chr2	85815923	C	T	TRUE	FALSE		3.32	49.42	NaN	106	2	109	2	56	52	43	45	0	0	0	0
chr2_85816244	Olfr1029	chr2	85816245	A	C	FALSE	FALSE	S282R	3.32	26.49	NaN	269	0	205	1	174	66	186	64	0	0	0	0
chr2_85832005	Olfr1031	chr2	85832006	T	G	FALSE	FALSE	F11V	3.4	25.66	NaN	261	0	253	0	183	61	173	62	0	0	0	0
chr2_85962926	Olfr1038-ps	chr2	85962927	C	T	FALSE	FALSE	P282L	3.25	44.33	NaN	361	0	319	0	200	146	131	120	0	0	0	0
chr2_85971355	Olfr1039	chr2	85971356	C	T	FALSE	FALSE	V155M	3.26	31.36	NaN	174	0	137	0	91	38	105	52	0	0	0	0
chr2_86000217	Olfr1042	chr2	86000218	C	T	FALSE	FALSE	C103Y	3.39	47.28	NaN	302	0	263	0	139	133	139	117	0	0	0	0
chr2_86022071	Olfr52	chr2	86022072	G	A	TRUE	FALSE		3.06	43.89	NaN	249	1	226	0	105	90	115	83	0	0	0	0
chr2_86173118	Olfr1054	chr2	86173119	G	C	TRUE	FALSE		3.35	20.5	NaN	280	0	249	0	188	80	219	41	0	0	0	0
chr2_86173461	Olfr1054	chr2	86173462	A	G	FALSE	FALSE	I17T	3.35	20.47	NaN	223	0	210	0	152	51	151	31	0	0	0	0
chr2_86215458	Olfr1057	chr2	86215459	G	A	TRUE	FALSE		3.18	50.06	NaN	384	0	366	0	182	177	157	163	0	0	0	0
chr2_86323351	Olfr228	chr2	86323352	G	A	TRUE	FALSE		3.52	44.1	NaN	459	0	460	0	290	246	263	192	0	0	0	0
chr2_86573680	Olfr1089	chr2	86573681	C	T	TRUE	FALSE		3.65	47.12	NaN	218	0	178	0	106	91	89	83	0	0	0	0
chr2_86669117	Olfr1094	chr2	86669118	C	T	FALSE	FALSE	P70S	3.49	51.81	NaN	363	0	297	0	160	182	178	182	0	0	0	0
chr2_86799014	Olfr1099	chr2	86799015	A	C	FALSE	FALSE	F200C	3.56	21.41	NaN	103	0	90	0	76	19	81	24	0	0	0	0
chr2_86818721	Olfr1100	chr2	86818722	A	C	FALSE	FALSE	I77S	3.62	20.94	NaN	115	0	103	0	106	25	95	29	0	0	0	0
chr2_86828551	Olfr1101	chr2	86828552	A	C	FALSE	FALSE	S260R	3.68	24.26	NaN	86	0	83	0	90	30	66	20	0	0	0	0
chr2_86911442	Olfr1107	chr2	86911443	G	A	FALSE	FALSE	P283S	3.36	44.72	NaN	210	0	186	0	95	65	72	74	0	0	0	0
chr2_86947616	Olfr259	chr2	86947617	C	T	FALSE	FALSE	R309K	3.43	47.79	NaN	229	0	213	0	104	107	127	106	0	0	0	0
chr2_86976453	Olfr1110	chr2	86976454	C	T	FALSE	FALSE	G8D	3.66	49.54	NaN	156	0	125	0	70	79	74	64	0	0	0	0
chr2_87053852	Olfr1113	chr2	87053853	G	A	FALSE	FALSE	G268E	3.41	49.03	NaN	390	0	391	0	204	186	210	213	0	0	0	0
chr2_87109805	Olfr1116-ps	chr2	87109806	C	A	FALSE	FALSE	F268L	3.84	25.12	NaN	428	0	393	0	315	112	345	110	0	0	0	0
chr2_87198290	Olfr1120	chr2	87198291	C	T	FALSE	FALSE	T230I	3.49	50.56	NaN	382	1	328	0	183	175	159	176	0	0	0	0
chr2_87275530	Olfr1124	chr2	87275531	T	A	FALSE	FALSE	Y296N	3.57	50.33	NaN	157	0	125	0	67	64	57	62	0	0	0	0
chr2_87329827	Pramel7	chr2	87329828	A	C	FALSE	FALSE	I426R	3.47	28.09	NaN	103	0	116	0	82	38	81	27	0	0	0	0
chr2_87468857	Olfr1131	chr2	87468858	G	T	FALSE	FALSE	K79N	3.26	25.15	NaN	1206	1	1186	1	811	276	870	289	0	0	0	0
chr2_87496939	Olfr1134	chr2	87496940	A	G	FALSE	FALSE	V46A	3.27	22.95	NaN	366	1	315	0	249	89	245	62	0	0	0	0
chr2_87512255	Olfr1135	chr2	87512256	C	T	TRUE	FALSE		3.52	49.87	NaN	188	0	148	0	95	93	102	103	0	0	0	0
chr2_87533648	Olfr1136	chr2	87533649	A	T	FALSE	FALSE	L130H	3.66	23.27	NaN	102	0	68	1	88	42	79	16	0	0	0	0
chr2_87551715	Olfr1137	chr2	87551716	C	T	FALSE	FALSE	A116T	4.11	47.49	NaN	168	0	173	0	124	106	102	99	0	0	0	0
chr2_87578260	Olfr1138	chr2	87578261	A	G	TRUE	FALSE		3.49	22.95	NaN	423	0	329	1	256	98	305	76	0	0	0	0
chr2_87586641	Olfr1140	chr2	87586642	C	T	TRUE	FALSE		3.57	53.19	NaN	175	2	140	1	77	94	88	94	0	0	0	0
chr2_87673983	Olfr1148	chr2	87673984	G	C	FALSE	FALSE	V263L	3.21	23.28	NaN	315	0	275	0	217	62	180	59	0	0	0	0
chr2_87708741	Olfr1152	chr2	87708742	C	T	FALSE	FALSE	A198V	3.78	47.59	NaN	305	0	264	0	162	172	200	161	0	0	0	0
chr2_87802343	Olfr1157	chr2	87802344	C	T	FALSE	FALSE	R235H	3.4	100	NaN	134	0	127	0	0	110	0	108	0	0	0	0
chr2_87802741	Olfr1157	chr2	87802742	G	A	TRUE	FALSE		3.4	48.73	NaN	203	0	179	0	106	85	100	115	0	0	0	0
chr2_87830796	Olfr1158	chr2	87830797	C	T	TRUE	FALSE		3.64	50.74	NaN	555	0	515	0	272	289	281	281	0	0	0	0
chr2_87890734	Olfr1162	chr2	87890735	G	A	TRUE	FALSE		3.6	53.2	NaN	119	1	113	0	56	65	68	76	0	0	0	0
chr2_88025958	Olfr1168	chr2	88025959	C	T	TRUE	FALSE		3.78	42.63	NaN	104	0	78	0	73	59	73	50	0	0	0	0
chr2_88115194	Olfr1173	chr2	88115195	G	A	FALSE	FALSE	Q4-	3.57	45.58	NaN	491	0	471	2	298	233	250	228	0	0	0	0
chr2_88231794	Olfr1178	chr2	88231795	C	T	TRUE	FALSE		3.7	18.73	NaN	249	0	254	0	223	46	232	60	0	0	0	0
chr2_88252442	Olfr1180	chr2	88252443	G	A	FALSE	FALSE	P124L	3.68	44.19	NaN	142	0	160	0	90	69	93	76	0	0	0	0
chr2_88286382	Olfr1182	chr2	88286383	G	T	TRUE	FALSE		3.68	27.53	NaN	206	0	191	1	161	63	152	56	0	0	0	0
chr2_88326993	Olfr1184	chr2	88326994	C	T	FALSE	FALSE	A35V	3.58	44.28	NaN	377	0	264	0	175	135	162	133	0	0	0	0
chr2_88327671	Olfr1184	chr2	88327672	C	T	FALSE	FALSE	T261I	3.58	48.56	NaN	533	1	480	0	261	257	267	242	0	0	0	0
chr2_88523049	Olfr1195	chr2	88523050	G	T	FALSE	FALSE	L280I	3.76	25.79	NaN	139	0	121	0	96	39	102	31	0	0	0	0
chr2_88635050	Olfr1201	chr2	88635051	C	T	TRUE	FALSE		3.57	35.91	NaN	294	0	311	0	144	106	154	69	0	0	0	0
chr2_88635096	Olfr1201	chr2	88635097	C	T	FALSE	FALSE	A186V	3.57	63.89	NaN	275	0	288	0	73	143	84	136	0	0	0	0
chr2_88704780	Olfr1206	chr2	88704781	T	A	TRUE	FALSE		3.62	51.26	NaN	119	0	102	0	60	66	72	73	0	0	0	0
chr2_89011007	Olfr1225	chr2	89011008	G	A	TRUE	FALSE		3.62	47.06	NaN	539	2	489	3	266	208	230	239	0	0	0	0
chr2_89011022	Olfr1225	chr2	89011023	T	C	TRUE	FALSE		3.62	26.32	NaN	530	6	458	4	351	127	343	121	0	0	0	0
chr2_89166059	Olfr1232	chr2	89166060	G	T	TRUE	FALSE		3.69	21.72	NaN	151	0	138	0	136	33	137	44	0	0	0	0
chr2_89368410	Olfr1243	chr2	89368411	G	A	FALSE	FALSE	S52F	3.74	49.13	NaN	238	0	208	0	129	141	144	125	0	0	0	0
chr2_89562164	Olfr1252	chr2	89562165	A	T	TRUE	FALSE		4.16	25.21	NaN	431	0	395	1	423	136	361	129	0	0	0	0
chr2_89628580	Olfr1254	chr2	89628581	T	A	TRUE	FALSE		4.05	23.1	NaN	54	0	55	0	62	18	51	16	0	0	0	0
chr2_89656610	Olfr1255	chr2	89656611	A	G	FALSE	FALSE	I43V	3.68	46.89	NaN	586	0	577	0	300	250	316	295	0	0	0	0
chr2_89770155	Olfr1258	chr2	89770156	T	G	FALSE	FALSE	Y63-	3.55	23.63	NaN	241	0	179	0	170	60	181	50	0	0	0	0
chr2_89770318	Olfr1258	chr2	89770319	T	G	FALSE	FALSE	Y118D	3.55	19.86	NaN	262	0	248	0	178	52	194	42	0	0	0	0
chr2_89855696	Olfr1263	chr2	89855697	G	A	TRUE	FALSE		3.89	43.04	NaN	330	0	271	0	176	121	175	146	0	0	0	0
chr2_89892163	Olfr140	chr2	89892164	C	T	FALSE	FALSE	G106R	3.75	47.05	NaN	193	0	186	0	90	102	104	76	0	0	0	0
chr2_91320974	Lrp4	chr2	91320975	C	G	FALSE	TRUE	L681V	4.22	26.06	NaN	54	0	72	0	74	25	59	22	0	0	0	0
chr2_91786067	Dgkz	chr2	91786068	C	T	TRUE	FALSE		3.86	44.58	NaN	69	0	68	0	69	41	41	59	0	0	0	0
chr2_93696886	Accsl	chr2	93696887	C	T	FALSE	TRUE	V338I V328I V553I	4.12	36.39	NaN	69	0	63	0	52	31	58	32	0	0	0	0
chr2_101426595	B230118H07Rik	chr2	101426596	C	T	FALSE	FALSE	G55E G55E G55E	3.41	48.29	94.12	413	0	356	1	212	200	212	196	1	0	0	4
chr2_101557289	Prr5l	chr2	101557290	A	G	FALSE	FALSE	L349P L349P L160P L349P	3.57	18.35	0	87	0	109	1	66	17	79	16	1	0	0	0
chr2_101557504	Prr5l	chr2	101557505	C	T	TRUE	FALSE		3.57	48.35	50	160	0	186	0	85	87	84	72	0	1	1	0
chr2_102474620	Pamr1	chr2	102474621	C	T	TRUE	FALSE		3.97	28.91	NaN	52	0	36	0	36	18	48	17	0	0	0	0
chr2_103964717	A930018P22Rik	chr2	103964718	C	G	FALSE	FALSE	A191G	4.11	19.13	NaN	46	0	44	0	59	11	53	17	0	0	0	0
chr2_105377295	Pax6os1	chr2	105377296	G	A	TRUE	TRUE		3.6	41.9	NaN	43	0	32	0	22	23	19	9	0	0	0	0
chr2_105510410	Pax6os1	chr2	105510411	C	G	TRUE	TRUE		3.6	23.8	43.24	197	0	203	0	155	57	146	39	1	1	1	0
chr2_105525062	Pax6	chr2	105525063	G	A	FALSE	FALSE	S68N S54N S68N S54N	3.37	47.92	62.37	286	0	261	0	150	145	131	114	2	5	5	7
chr2_107136972	Kcna4	chr2	107136973	G	A	FALSE	FALSE	G632R	3.3	44.6	NaN	139	0	136	0	102	75	69	64	0	0	0	0
chr2_107137139	Kcna4	chr2	107137140	G	A	TRUE	TRUE		3.3	41.43	NaN	105	0	80	0	53	36	60	44	0	0	0	0
chr2_107137811	Kcna4	chr2	107137812	C	T	TRUE	TRUE		3.3	47.82	NaN	266	0	241	2	141	133	112	99	0	0	0	0
chr2_107137813	Kcna4	chr2	107137814	G	A	TRUE	TRUE		3.3	47.4	NaN	277	0	266	0	145	134	119	104	0	0	0	0
chr2_108933427	Mett5d1	chr2	108933428	C	T	FALSE	FALSE	A269T A175T	3.7	46.1	33.33	57	0	49	0	48	34	25	32	0	0	4	2
chr2_108977564	Mett5d1	chr2	108977565	C	T	FALSE	FALSE	D178N D84N	3.7	51.4	34.84	140	0	82	0	63	74	61	58	5	2	2	2
chr2_109138304	Kif18a	chr2	109138305	A	C	FALSE	FALSE	E383A E383A E383A	3.77	22.81	17.6	199	0	170	0	162	40	152	56	10	2	23	5
chr2_109181434	Kif18a	chr2	109181435	G	T	TRUE	TRUE		3.77	16.74	9.24	43	0	36	0	54	8	52	15	22	3	44	4
chr2_109734705	Lin7c	chr2	109734706	T	C	FALSE	FALSE	V41A V41A	4.07	28.11	21.75	39	0	30	0	22	11	30	10	39	18	86	19
chr2_109758460	Lgr4	chr2	109758461	C	T	TRUE	FALSE		3.96	36.29	100	30	0	26	0	19	9	15	11	0	0	0	2
chr2_110461916	Slc5a12	chr2	110461917	C	T	TRUE	FALSE		2.77	66.76	NaN	141	0	129	0	39	73	34	74	0	0	0	0
chr2_110571729	Muc15	chr2	110571730	C	T	FALSE	FALSE	P118L P118L	2.67	66.89	NaN	411	0	445	0	112	236	122	237	0	0	0	0
chr2_110571816	Muc15	chr2	110571817	C	T	FALSE	FALSE	T147I T147I	2.67	65.09	NaN	406	0	386	0	118	206	104	209	0	0	0	0
chr2_110586070	Ano3	chr2	110586071	T	G	FALSE	FALSE	Q431H Q431H	2.76	37.06	NaN	80	0	73	0	30	19	36	20	0	0	0	0
chr2_110611181	Ano3	chr2	110611182	T	G	FALSE	FALSE	K296T K296T	2.76	27.92	NaN	148	0	109	0	94	40	70	24	0	0	0	0
chr2_111097355	Olfr1276	chr2	111097356	T	A	FALSE	FALSE	L28H	2.61	33.11	NaN	362	2	273	0	155	77	146	72	0	0	0	0
chr2_111261053	Olfr1286	chr2	111261054	C	T	FALSE	FALSE	C18Y	2.79	67.99	NaN	303	0	263	0	57	123	64	134	0	0	0	0
chr2_111289913	Olfr1287	chr2	111289914	T	A	FALSE	FALSE	L206M	2.6	33.47	NaN	891	0	738	0	406	216	429	205	0	0	0	0
chr2_111323773	Olfr1289	chr2	111323774	C	T	TRUE	FALSE		2.37	63.28	NaN	175	0	160	0	47	73	33	66	0	0	0	0
chr2_111620555	Olfr1302	chr2	111620556	A	G	TRUE	FALSE		2.99	36.73	NaN	418	2	393	0	230	126	194	121	0	0	0	0
chr2_111752654	Olfr1306	chr2	111752655	A	C	FALSE	FALSE	F144C	3.48	33.56	NaN	269	0	259	0	201	102	189	95	0	0	0	0
chr2_111823856	Olfr1309	chr2	111823857	C	G	FALSE	FALSE	A133P	3.3	32.87	NaN	220	4	185	4	131	70	131	59	0	0	0	0
chr2_111848575	Olfr1310	chr2	111848576	A	G	FALSE	FALSE	F256L	3.09	26.37	NaN	168	0	140	0	85	24	88	41	0	0	0	0
chr2_111932626	Olfr1314	chr2	111932627	G	A	FALSE	FALSE	T77I	3.4	33.07	NaN	351	0	304	0	227	131	257	112	0	0	0	0
chr2_112596805	Ryr3	chr2	112596806	C	T	TRUE	FALSE		2.87	28.12	NaN	107	0	101	1	59	33	72	22	0	0	0	0
chr2_112618408	Ryr3	chr2	112618409	C	T	FALSE	FALSE	V2348I	2.87	60.2	NaN	75	0	89	0	34	55	30	42	0	0	0	0
chr2_112752548	Ryr3	chr2	112752549	C	T	FALSE	FALSE	R447H	2.87	28.4	NaN	427	0	425	1	261	93	240	108	0	0	0	0
chr2_112762613	Ryr3	chr2	112762614	C	T	TRUE	FALSE		2.87	66.03	NaN	108	1	90	2	20	65	33	46	0	0	0	0
chr2_112767114	Ryr3	chr2	112767115	C	T	FALSE	FALSE	D351N	2.87	58.93	NaN	150	0	141	0	44	56	53	84	0	0	0	0
chr2_113269793	Fmn1	chr2	113269794	G	A	FALSE	FALSE	G625D G625D	2.96	37.38	NaN	141	0	164	0	88	64	73	35	0	0	0	0
chr2_113433308	Fmn1	chr2	113433309	C	T	FALSE	FALSE	A1061V A1159V A1159V	2.96	66.8	74.06	166	0	136	0	47	105	46	83	3	10	4	10
chr2_113688259	Arhgap11a	chr2	113688260	C	T	TRUE	TRUE		3.16	62.33	61.61	97	0	111	0	42	70	39	64	9	26	23	24
chr2_113876220	Actc1	chr2	113876221	C	T	TRUE	FALSE		2.97	29.42	NaN	513	0	462	0	308	136	326	129	0	0	0	0
chr2_113956500	Aqr	chr2	113956501	C	T	TRUE	FALSE		2.87	63.77	63.19	88	0	96	0	32	63	29	45	12	32	19	19
chr2_113972655	Aqr	chr2	113972656	C	T	FALSE	FALSE	D363N D188N D363N	2.87	65.69	47.73	116	0	126	0	41	74	33	68	2	6	15	11
chr2_117938362	Thbs1	chr2	117938363	G	A	TRUE	TRUE		2.93	31.17	16.89	225	0	267	0	170	94	169	64	7	2	26	5
chr2_118520265	Pak6	chr2	118520266	T	C	FALSE	FALSE	F546L F546L	2.92	32.82	0	209	0	217	0	140	67	128	64	1	0	5	0
chr2_118528309	Gm1337	chr2	118528310	C	G	FALSE	FALSE	A289P	2.67	24.89	NaN	91	0	83	1	44	20	50	13	0	0	0	0
chr2_118895836	Casc5	chr2	118895837	C	G	FALSE	FALSE	S761C S761C	3.59	30.21	25.28	109	0	97	0	95	39	73	34	5	4	9	1
chr2_119001392	Gm14137	chr2	119001393	C	T	TRUE	TRUE		3.26	59.39	51.48	92	0	82	0	26	46	36	46	2	4	6	5
chr2_119011790	Dnajc17	chr2	119011791	C	T	FALSE	FALSE	E61K	3.4	36.95	61.01	78	1	72	0	50	34	39	19	1	1	1	2
chr2_119848495	Mapkbp1	chr2	119848496	A	C	FALSE	FALSE	Q1105H Q1099H	2.97	32.32	13.79	121	1	101	2	53	22	50	28	4	0	3	1
chr2_120310330	Capn3	chr2	120310331	G	C	FALSE	TRUE	W181C W125C W201C W201C	3.23	33.43	NaN	91	0	75	0	59	44	71	27	0	0	0	0
chr2_120853457	Epb4.2	chr2	120853458	G	A	TRUE	FALSE		3	66.63	NaN	51	0	32	0	16	45	16	22	0	0	0	0
chr2_120929617	Tgm7	chr2	120929618	G	A	TRUE	FALSE		3.32	39.97	NaN	112	1	116	0	57	44	51	29	0	0	0	0
chr2_121779983	Mageb3	chr2	121779984	G	A	TRUE	FALSE		3.33	32.49	NaN	368	0	350	0	231	109	226	111	0	0	0	0
chr2_122004465	Trim69	chr2	122004466	G	A	FALSE	FALSE	D424N	3.61	33.75	NaN	173	0	189	0	150	66	114	72	0	0	0	0
chr2_122107481	Duox2	chr2	122107482	C	T	FALSE	FALSE	V1348M V1320M	2.98	33.33	NaN	195	0	151	0	112	56	114	57	0	0	0	0
chr2_122116342	Duox2	chr2	122116343	G	A	FALSE	FALSE	L775F L775F	2.98	39.86	NaN	215	0	165	1	99	70	86	53	0	0	0	0
chr2_122164390	Duox1	chr2	122164391	G	A	FALSE	FALSE	W1185-	2.99	73.72	NaN	71	0	79	0	16	37	15	51	0	0	0	0
chr2_122280322	Slc28a2	chr2	122280323	G	A	FALSE	FALSE	G352E G352E	3.31	54.88	NaN	72	0	53	0	27	32	19	24	0	0	0	0
chr2_122312592	Gm14085	chr2	122312593	T	G	FALSE	FALSE	L32R	3.42	30.55	NaN	339	0	274	1	206	88	228	103	0	0	0	0
chr2_122312617	Gm14085	chr2	122312618	A	G	TRUE	FALSE		3.42	33.14	NaN	345	0	260	0	190	90	217	112	0	0	0	0
chr2_125140516	Fbn1	chr2	125140517	G	A	TRUE	FALSE		3	28.86	0	222	1	223	0	153	63	128	51	0	0	1	0
chr2_125176063	Fbn1	chr2	125176064	G	A	TRUE	FALSE		3	69.72	100	290	0	271	1	76	160	69	175	0	4	0	0
chr2_125191388	Fbn1	chr2	125191389	G	A	TRUE	FALSE		3	33.26	NaN	172	0	171	0	84	51	84	35	0	0	0	0
chr2_125213098	Fbn1	chr2	125213099	G	A	TRUE	FALSE		3	31.83	NaN	150	0	150	0	80	63	99	33	0	0	0	0
chr2_126400477	Slc27a2	chr2	126400478	G	A	FALSE	FALSE	G338E	4.16	48.49	NaN	97	0	94	1	59	53	47	47	0	0	0	0
chr2_126456034	Gabpb1	chr2	126456035	C	T	TRUE	TRUE		4.26	51.69	36.22	119	0	123	1	70	78	71	73	9	2	7	7
chr2_126648237	Trpm7	chr2	126648238	C	T	FALSE	TRUE	A986T A986T	4.36	54.56	54.65	161	0	127	1	73	80	72	95	9	15	19	19
chr2_127260581	Gpat2	chr2	127260582	C	T	TRUE	FALSE		3.92	49.84	0	72	1	73	1	44	40	37	41	1	0	2	0
chr2_127599681	Nphp1	chr2	127599682	G	A	TRUE	FALSE		4.19	100	100	198	0	220	0	0	232	0	205	0	2	0	11
chr2_128501947	Anapc1	chr2	128501948	C	T	FALSE	FALSE	D231N D241N	4.26	46.06	46.8	371	0	363	0	255	195	226	220	18	21	35	26
chr2_128597207	Mertk	chr2	128597208	G	A	TRUE	TRUE		4.29	42.24	0	101	0	94	0	78	53	80	63	0	0	2	0
chr2_128656325	Tmem87b	chr2	128656326	G	A	FALSE	FALSE	W195- W195- W195-	4.32	51.99	0	219	1	236	0	130	138	147	162	10	0	7	0
chr2_128894662	Ttl	chr2	128894663	T	C	FALSE	FALSE	L77S	4.06	53.53	29.66	119	0	138	0	52	55	57	71	5	3	11	4
chr2_128941396	Polr1b	chr2	128941397	G	T	TRUE	FALSE		4.13	20.96	26.42	226	0	161	0	194	56	196	48	3	1	25	9
chr2_129033450	Slc20a1	chr2	129033451	G	A	FALSE	FALSE	R299K R299K	3.87	45.49	52.92	193	0	181	0	112	106	135	102	24	34	33	30
chr2_129033932	Slc20a1	chr2	129033933	C	T	FALSE	FALSE	T425I T425I	3.87	50.92	55.43	277	0	276	0	180	176	141	158	18	31	32	31
chr2_129111638	Ckap2l	chr2	129111639	C	T	TRUE	FALSE		4.28	54.12	53.83	172	0	141	0	70	80	80	97	25	25	24	32
chr2_129455837	Sirpa	chr2	129455838	T	G	FALSE	FALSE	V483G V483G V487G V265G	3.59	25.46	NaN	113	3	94	2	103	29	78	36	0	0	0	0
chr2_129514320	Pdyn	chr2	129514321	G	A	FALSE	FALSE	P55S P55S	3.63	46.77	NaN	134	0	120	0	88	79	77	66	0	0	0	0
chr2_129927842	AU015228	chr2	129927843	C	T	TRUE	TRUE		4.54	51.11	NaN	103	0	92	0	63	65	69	73	0	0	0	0
chr2_130074449	Tmc2	chr2	130074450	G	A	FALSE	FALSE	S660N	4.27	48.66	NaN	195	0	199	0	147	141	121	113	0	0	0	0
chr2_130105401	Idh3b	chr2	130105402	C	T	FALSE	FALSE	G377S	3.94	47.56	44.54	124	1	116	0	72	66	68	61	27	28	62	44
chr2_130221929	Cpxm1	chr2	130221930	A	C	FALSE	FALSE	S112A	4.25	19.68	NaN	49	1	85	1	56	17	67	14	0	0	0	0
chr2_130248065	Fam113a	chr2	130248066	T	A	TRUE	FALSE		3.82	22.96	30.4	237	0	236	0	259	63	180	77	8	4	6	2
chr2_130249926	Fam113a	chr2	130249927	C	A	TRUE	TRUE		3.82	18.99	13.24	32	0	37	0	41	8	33	10	2	0	6	1
chr2_130460820	Prosapip1	chr2	130460821	C	T	FALSE	FALSE	G481D G595D G574D	4.08	18.24	8.57	64	0	54	0	49	10	35	9	2	1	6	0
chr2_130462705	Prosapip1	chr2	130462706	G	A	TRUE	FALSE		4.08	47.32	53.87	61	0	70	0	49	41	34	34	1	2	3	3
chr2_130866878	Gfra4	chr2	130866879	C	T	TRUE	FALSE		4.31	50.54	53.68	65	1	72	0	33	30	37	42	0	3	3	2
chr2_132705455	Lrrn4	chr2	132705456	G	T	FALSE	FALSE	P59H	3.77	45.6	NaN	85	0	77	1	41	31	48	44	0	0	0	0
chr2_135794149	Plcb4	chr2	135794150	C	G	FALSE	FALSE	C644W C645W C656W C388W	3.74	13.36	9.59	41	0	34	0	40	9	63	8	12	2	9	0
chr2_136370382	Ankrd5	chr2	136370383	G	A	TRUE	TRUE		3.58	47.03	NaN	122	0	127	0	70	57	61	60	0	0	0	0
chr2_136607101	Snap25	chr2	136607102	C	T	TRUE	TRUE		3.53	36.67	NaN	26	0	28	0	15	8	16	10	0	0	0	0
chr2_140245830	Macrod2	chr2	140245831	G	A	FALSE	TRUE	V99I	3.28	45.35	0	98	0	56	0	43	49	57	38	0	0	4	0
chr2_140487216	Flrt3	chr2	140487217	G	A	FALSE	FALSE	P76S P76S	3.48	52.68	0	317	0	286	0	160	194	143	145	0	0	6	0
chr2_142002396	Macrod2	chr2	142002397	A	T	FALSE	FALSE	E238V E3V	3.28	23.51	0	167	0	136	0	128	44	107	29	0	0	3	0
chr2_144079454	Snx5	chr2	144079455	T	C	FALSE	FALSE	T341A T341A	4.22	24.11	23.2	97	0	77	0	105	26	95	42	70	24	134	38
chr2_144096164	Snx5	chr2	144096165	G	C	TRUE	TRUE		4.22	21.02	24.32	94	2	99	0	97	25	68	19	54	17	83	27
chr2_144393627	Sec23b	chr2	144393628	G	A	TRUE	FALSE		4.23	44.16	45.05	54	0	57	0	33	30	32	22	17	1	19	30
chr2_144413298	Sec23b	chr2	144413299	G	A	FALSE	FALSE	G737E G737E G737E G737E	4.23	48.11	38.12	137	0	113	0	77	102	101	73	13	4	20	16
chr2_144649514	1700010M22Rik	chr2	144649515	G	A	FALSE	FALSE	A13T	4.1	49.53	NaN	73	0	59	0	55	43	39	54	0	0	0	0
chr2_145274280	Slc24a3	chr2	145274281	A	G	FALSE	FALSE	D53G D53G	3.6	24.42	NaN	129	2	136	0	109	45	117	31	0	0	0	0
chr2_145430283	Slc24a3	chr2	145430284	G	A	FALSE	FALSE	R292H R292H	3.6	45.67	NaN	115	0	115	0	82	60	59	61	0	0	0	0
chr2_146168113	Ralgapa2	chr2	146168114	C	G	FALSE	TRUE	A1523P	3.57	24.67	0	98	0	140	0	101	31	109	38	4	0	5	0
chr2_146863947	Xrn2	chr2	146863948	C	T	FALSE	FALSE	S485F S485F S254F	3.58	51.86	49.1	352	0	297	0	148	159	111	120	15	36	62	38
chr2_146887015	Xrn2	chr2	146887016	G	A	FALSE	FALSE	D763N D763N D532N	3.58	44.62	42.62	431	0	418	0	206	176	220	168	41	18	41	44
chr2_148231898	Thbd	chr2	148231899	G	A	TRUE	TRUE		3.89	42.58	NaN	112	0	190	0	90	68	92	67	0	0	0	0
chr2_148267874	Cd93	chr2	148267875	G	A	FALSE	FALSE	S429L	3.95	52.26	NaN	313	1	260	1	143	144	160	189	0	0	0	0
chr2_148526148	Napb	chr2	148526149	G	A	FALSE	FALSE	A209V	3.94	45.12	0	170	0	168	0	133	92	107	111	1	0	0	0
chr2_149235876	Cst10	chr2	149235877	T	G	TRUE	TRUE		3.82	24.19	NaN	54	0	38	0	43	11	55	21	0	0	0	0
chr2_150091901	Gm14124	chr2	150091902	G	A	TRUE	FALSE		4.17	47.77	21.6	64	1	52	0	45	31	20	37	4	3	9	1
chr2_150233916	Zfp442	chr2	150233917	C	T	TRUE	FALSE		4.28	43.65	100	44	0	41	0	31	23	27	22	0	0	0	2
chr2_150310770	Zfp345	chr2	150310771	C	T	TRUE	TRUE		4.24	50.98	19.91	221	0	149	0	110	107	126	139	7	2	3	0
chr2_150514541	Vsx1	chr2	150514542	C	T	FALSE	FALSE	R52K	3.62	47.87	NaN	235	0	246	0	105	107	131	111	0	0	0	0
chr2_150775084	Ninl	chr2	150775085	C	T	FALSE	FALSE	E1085K	3.81	51.98	70.35	174	0	214	0	121	119	85	106	3	5	1	5
chr2_151532788	5430405G05Rik	chr2	151532789	A	C	FALSE	FALSE	-233Y	3.67	21.92	NaN	90	0	96	0	81	34	87	18	0	0	0	0
chr2_152344000	Defb28	chr2	152344001	G	A	TRUE	TRUE		4.25	50.56	NaN	597	0	504	0	374	344	295	347	0	0	0	0
chr2_152513036	Mcts2	chr2	152513037	G	A	FALSE	FALSE	V11M	4.38	44.51	61.94	32	0	37	0	23	17	28	24	3	0	4	8
chr2_153219658	Asxl1	chr2	153219659	C	A	TRUE	FALSE		4.08	47.08	52.27	169	0	182	0	92	87	93	78	9	9	13	15
chr2_153303645	8430427H17Rik	chr2	153303646	T	C	FALSE	TRUE	K184E	3.82	50.93	NaN	277	5	301	2	170	158	144	171	0	0	0	0
chr2_153715262	Bpil1	chr2	153715263	G	A	FALSE	FALSE	M274I	3.86	38.3	NaN	86	0	91	1	54	33	62	39	0	0	0	0
chr2_153728432	Bpil3	chr2	153728433	C	T	TRUE	FALSE		3.91	54.23	NaN	169	0	157	0	75	121	106	102	0	0	0	0
chr2_153768371	Gm1006	chr2	153768372	G	A	FALSE	FALSE	G88D	3.7	54.32	100	133	0	106	0	58	69	53	63	0	0	0	1
chr2_153825891	Gm5840	chr2	153825892	G	A	TRUE	TRUE		4.04	54.49	NaN	75	0	68	0	37	45	39	46	0	0	0	0
chr2_155816529	Cep250	chr2	155816530	G	A	TRUE	FALSE		4.55	50.19	37.6	77	0	86	0	58	56	51	54	13	2	19	17
chr2_155828186	6430550D23Rik	chr2	155828187	C	T	TRUE	TRUE		4.21	52.25	NaN	119	0	139	0	73	80	86	94	0	0	0	0
chr2_155873078	Fer1l4	chr2	155873079	C	T	FALSE	FALSE	G341E	4.46	52.53	NaN	117	0	124	0	75	87	73	77	0	0	0	0
chr2_155980020	Rbm39	chr2	155980021	G	A	TRUE	FALSE		4.31	22.92	21.96	73	0	63	0	79	19	52	23	41	9	87	27
chr2_155993303	Rbm39	chr2	155993304	C	T	FALSE	TRUE	S129N S56N S129N S129N	4.31	49.91	51.03	226	0	233	0	150	140	127	137	114	96	131	159
chr2_157635273	Ctnnbl1	chr2	157635274	G	A	FALSE	FALSE	W244-	3.9	44.29	22.5	41	0	52	0	30	28	42	30	1	3	11	2
chr2_158677499	Dhx35	chr2	158677500	C	T	FALSE	FALSE	T646I T515I	3.87	47.48	45.39	158	0	163	0	77	102	94	64	6	2	4	6
chr2_160153177	Gm826	chr2	160153178	G	A	TRUE	TRUE		3.72	50.09	NaN	67	0	61	0	27	45	49	38	0	0	0	0
chr2_160530980	Top1	chr2	160530981	C	T	FALSE	FALSE	T413I	3.83	42.68	53.88	122	0	147	0	97	72	87	65	7	8	17	20
chr2_163140235	Tox2	chr2	163140236	A	G	FALSE	FALSE	K204R	3.87	25.95	NaN	118	1	129	4	127	39	105	44	0	0	0	0
chr2_163561166	Ada	chr2	163561167	G	A	TRUE	FALSE		4.05	38.26	50	52	1	33	0	32	20	39	24	0	0	4	4
chr2_164226307	Matn4	chr2	164226308	C	T	FALSE	FALSE	M123I M123I	4.08	41.74	NaN	81	0	102	1	64	54	65	40	0	0	0	0
chr2_164410669	Wfdc6a	chr2	164410670	C	T	TRUE	TRUE		4.46	51.95	NaN	48	0	53	0	30	36	27	26	0	0	0	0
chr2_164661950	Ctsa	chr2	164661951	C	T	TRUE	FALSE		4.16	47	38.16	191	0	162	0	107	110	119	93	13	9	45	27
chr2_164808371	Slc12a5	chr2	164808372	C	T	FALSE	FALSE	S376F	4.31	26.65	NaN	151	0	155	0	134	54	150	50	0	0	0	0
chr2_164888206	Cd40	chr2	164888207	C	G	FALSE	FALSE	C59W C59W C59W C59W	4.43	28.38	NaN	81	0	88	0	74	33	91	33	0	0	0	0
chr2_165130433	Elmo2	chr2	165130434	G	A	FALSE	TRUE	A241V A239V A241V A241V	3.83	21.85	24.26	232	0	263	0	188	49	211	63	39	10	51	19
chr2_165878365	Ncoa3	chr2	165878366	T	G	FALSE	FALSE	D356E	4.29	24.9	26.05	460	0	456	2	450	136	432	159	8	1	10	5
chr2_165891280	Ncoa3	chr2	165891281	G	A	TRUE	FALSE		4.29	51.22	44.69	126	0	89	0	100	99	67	77	10	8	16	13
chr2_165914721	Sulf2	chr2	165914722	C	T	FALSE	FALSE	M288I M288I	4.11	51.66	NaN	66	0	63	0	39	44	32	32	0	0	0	0
chr2_166398473	Prex1	chr2	166398474	G	A	TRUE	FALSE		3.87	47.05	NaN	414	0	373	0	270	219	201	203	0	0	0	0
chr2_166408724	Prex1	chr2	166408725	C	T	FALSE	FALSE	E1124K	3.87	55.73	NaN	63	0	100	2	45	57	40	50	0	0	0	0
chr2_166851637	Ddx27	chr2	166851638	C	T	FALSE	FALSE	S297F	4.46	66.7	41.57	61	0	66	0	27	62	28	49	14	9	34	25
chr2_166862110	Znfx1	chr2	166862111	A	T	TRUE	TRUE		4.34	30.81	44.79	29	0	29	0	29	15	22	8	2	3	4	2
chr2_166864091	Znfx1	chr2	166864092	C	T	FALSE	FALSE	R1288Q	4.34	23.6	33.85	128	0	106	0	138	39	122	42	3	3	5	1
chr2_166930177	Kcnb1	chr2	166930178	C	T	FALSE	FALSE	G750E G750E	4.16	49.42	NaN	166	0	135	0	77	103	101	79	0	0	0	0
chr2_166931763	Kcnb1	chr2	166931764	G	C	TRUE	FALSE		4.16	30.96	NaN	87	0	92	0	68	32	70	30	0	0	0	0
chr2_167309730	Spata2	chr2	167309731	C	G	FALSE	FALSE	A223P A223P	4.25	29.59	28.42	99	3	115	9	111	49	79	31	6	1	13	6
chr2_168056205	Mocs3	chr2	168056206	C	T	TRUE	FALSE		4.15	54.53	23.89	43	0	46	0	36	38	23	34	4	2	4	0
chr2_168392659	Nfatc2	chr2	168392660	T	A	TRUE	TRUE		3.81	47.48	NaN	166	0	162	0	102	106	119	96	0	0	0	0
chr2_168751269	Zfp64	chr2	168751270	C	G	FALSE	FALSE	A641P	4.07	20.48	30.24	81	3	107	1	85	32	85	16	11	10	25	7
chr2_169710157	Tshz2	chr2	169710158	T	C	TRUE	FALSE		3.58	24.22	NaN	179	0	174	0	137	42	141	47	0	0	0	0
chr2_170209800	Bcas1	chr2	170209801	C	T	FALSE	FALSE	C318Y C249Y	3.87	46.73	NaN	312	0	352	0	195	191	225	180	0	0	0	0
chr2_172076290	Mc3r	chr2	172076291	C	G	TRUE	TRUE		4.2	23.01	NaN	62	3	50	0	63	15	58	23	0	0	0	0
chr2_172241858	Cass4	chr2	172241859	C	T	TRUE	FALSE		3.4	55.89	NaN	98	1	147	0	64	80	67	86	0	0	0	0
chr2_172279883	Gcnt7	chr2	172279884	C	T	TRUE	FALSE		1.92	47.23	NaN	162	0	158	1	53	52	47	38	0	0	0	0
chr2_172376990	Tcfap2c	chr2	172376991	C	T	FALSE	FALSE	P45S P84S	3.97	48.66	NaN	134	0	161	0	106	97	90	89	0	0	0	0
chr2_172382646	Tcfap2c	chr2	172382647	A	C	FALSE	FALSE	N374T N413T	3.97	18.76	NaN	119	1	111	1	107	38	100	16	0	0	0	0
chr2_173609438	Vapb	chr2	173609439	G	A	TRUE	TRUE		3.8	45.33	50	151	0	218	0	103	114	122	81	0	0	2	2
chr2_173920621	Stx16	chr2	173920622	G	A	FALSE	FALSE	G286D G269D G265D G233D G282D	3.5	52.56	47.96	153	0	125	0	73	81	75	83	15	17	26	21
chr2_178118315	Sycp2	chr2	178118316	C	T	FALSE	FALSE	R346K R247K	3.93	45.63	NaN	33	0	39	0	19	14	20	19	0	0	0	0
chr2_178206467	Cdh26	chr2	178206468	C	T	TRUE	FALSE		4.03	39.42	60.53	26	0	37	0	30	26	27	13	30	30	32	63
chr2_179581943	Cdh4	chr2	179581944	A	G	FALSE	FALSE	D248G D248G	3.9	25.27	NaN	97	10	104	8	112	44	106	31	0	0	0	0
chr2_179993248	Cables2	chr2	179993249	T	G	TRUE	TRUE		3.94	20.22	NaN	35	0	31	0	30	14	44	8	0	0	0	0
chr2_180329089	Ogfr	chr2	180329090	G	A	TRUE	FALSE		3.92	51.17	59.24	383	1	365	1	203	238	207	195	3	4	15	22
chr2_180329961	Ogfr	chr2	180329962	G	A	FALSE	FALSE	S545N S536N	3.92	44.39	29.62	74	1	64	1	43	41	38	25	19	5	26	14
chr2_180447925	2310003C23Rik	chr2	180447926	C	T	FALSE	FALSE	P7S P7S	4.23	49.63	60.71	124	0	142	0	72	64	67	74	5	4	6	12
chr2_180468510	Slc17a9	chr2	180468511	T	A	FALSE	FALSE	S174T	4.13	21.41	NaN	93	0	105	0	110	25	91	32	0	0	0	0
chr2_180815863	Kcnq2	chr2	180815864	T	C	FALSE	FALSE	E817G E836G E633G	3.78	57.68	NaN	70	0	54	0	42	53	31	47	0	0	0	0
chr2_180823268	Kcnq2	chr2	180823269	C	T	TRUE	TRUE		3.78	51.51	NaN	151	0	159	0	88	86	73	86	0	0	0	0
chr2_181041283	Stmn3	chr2	181041284	C	T	TRUE	TRUE		4.22	59.37	NaN	42	0	58	0	26	43	27	35	0	0	0	0
chr2_181331268	Samd10	chr2	181331269	G	A	TRUE	TRUE		3.99	22.95	50.47	261	0	256	0	189	75	212	51	1	2	2	0
chr1_6800704	St18	chr1	6800705	A	G	FALSE	FALSE	D447G D447G D447G D447G D447G	3.35	30.9	NaN	93	0	75	0	72	29	56	29	0	0	0	0
chr1_6810177	St18	chr1	6810178	G	A	TRUE	FALSE		3.35	33.02	NaN	69	1	87	2	47	25	52	24	0	0	0	0
chr1_8438211	Sntg1	chr1	8438212	T	C	FALSE	TRUE	D356G D347G D72G D347G	3.33	28.01	NaN	168	0	167	0	120	44	95	40	0	0	0	0
chr1_9680161	Mybl1	chr1	9680162	C	T	TRUE	FALSE		3.9	69.53	38.29	206	0	217	0	64	172	74	146	2	1	0	1
chr1_11404627	A830018L16Rik	chr1	11404628	C	T	TRUE	TRUE		3.26	25.57	NaN	156	0	139	0	92	51	96	23	0	0	0	0
chr1_12849092	Sulf1	chr1	12849093	A	C	FALSE	TRUE	N116H	3.38	27.32	NaN	136	0	125	0	79	31	99	36	0	0	0	0
chr1_12862389	Slco5a1	chr1	12862390	A	C	FALSE	FALSE	I704M	3.51	25	NaN	74	1	77	0	48	12	61	26	0	0	0	0
chr1_13569871	Tram1	chr1	13569872	C	T	FALSE	FALSE	A70T	3.48	26.68	55.82	160	0	138	0	127	41	114	48	6	4	9	14
chr1_17742939	Crispld1	chr1	17742940	C	T	TRUE	FALSE		3.54	69.74	NaN	382	4	337	4	108	238	94	228	0	0	0	0
chr1_17743101	Crispld1	chr1	17743102	C	T	FALSE	FALSE	P409S P409S	3.54	68.18	NaN	288	0	254	1	71	186	98	181	0	0	0	0
chr1_19108928	Tcfap2d	chr1	19108929	A	G	FALSE	FALSE	N206S	3.29	25.13	NaN	352	1	276	1	238	80	206	69	0	0	0	0
chr1_20189551	Pkhd1	chr1	20189552	T	G	FALSE	FALSE	N3283T	3.43	48.5	NaN	159	1	129	2	88	76	54	59	0	0	0	0
chr1_20337385	Pkhd1	chr1	20337386	A	T	FALSE	FALSE	S2541T	3.43	72.02	NaN	38	0	51	0	8	34	14	26	0	0	0	0
chr1_20337389	Pkhd1	chr1	20337390	G	A	TRUE	FALSE		3.43	73.78	NaN	42	0	53	0	8	41	14	26	0	0	0	0
chr1_20340541	Pkhd1	chr1	20340542	C	T	FALSE	FALSE	G2474S	3.43	24.43	NaN	75	0	51	0	47	11	25	18	0	0	0	0
chr1_20510368	Pkhd1	chr1	20510369	C	T	FALSE	FALSE	G1745D	3.43	67.72	NaN	297	0	309	0	93	202	78	157	0	0	0	0
chr1_20957587	Efhc1	chr1	20957588	G	A	FALSE	FALSE	E303K	3.48	72.1	NaN	109	0	75	0	24	85	30	59	0	0	0	0
chr1_24208866	Col9a1	chr1	24208867	T	G	TRUE	FALSE		3.38	23.94	NaN	133	0	139	0	94	24	85	35	0	0	0	0
chr1_25188219	Bai3	chr1	25188220	G	A	TRUE	FALSE		2.93	66.48	NaN	175	0	134	0	54	86	38	102	0	0	0	0
chr1_30861280	Phf3	chr1	30861281	C	T	FALSE	FALSE	G1814E	3.44	74.19	64.08	149	1	146	1	33	83	32	105	9	13	12	24
chr1_32576977	Gm9839	chr1	32576978	T	G	TRUE	FALSE		3.15	22.42	NaN	652	0	591	0	466	153	456	117	0	0	0	0
chr1_33834486	Zfp451	chr1	33834487	G	A	FALSE	FALSE	P248L P409L	3.89	74.66	70.17	214	0	234	1	75	185	59	215	3	6	0	3
chr1_34301246	Dst	chr1	34301247	A	G	FALSE	FALSE	D5330G D3316G D546G	3.49	37.34	41.16	73	0	56	3	33	26	31	14	5	7	18	10
chr1_34644233	Fam123c	chr1	34644234	C	T	TRUE	FALSE		3.75	30.83	NaN	90	0	106	0	116	57	91	36	0	0	0	0
chr1_36607105	Sema4c	chr1	36607106	C	T	FALSE	FALSE	D595N D595N	3.73	69.85	64.56	162	0	166	2	60	142	60	136	2	10	7	6
chr1_37682155	2010300C02Rik	chr1	37682156	G	A	FALSE	FALSE	P225L P502L	3.53	22.05	0	108	0	117	0	67	36	98	20	1	0	0	0
chr1_37906220	Tsga10	chr1	37906221	G	A	FALSE	TRUE	A91V	3.92	22.3	0	297	0	228	0	217	75	228	56	4	0	1	0
chr1_43089086	Gpr45	chr1	43089087	T	C	FALSE	FALSE	L15P	3.74	25.14	NaN	164	0	205	0	140	47	125	42	0	0	0	0
chr1_44213787	Ercc5	chr1	44213788	G	A	FALSE	TRUE	S32N	3.89	24.24	24.56	253	0	233	1	216	58	208	82	8	1	15	6
chr1_44223756	Ercc5	chr1	44223757	A	T	FALSE	FALSE	K328N K160N K160N	3.89	23.47	22.95	169	0	147	1	130	47	119	31	6	3	16	4
chr1_44830927	Gulp1	chr1	44830928	C	T	FALSE	FALSE	L183F L15F L183F	3.48	76.85	NaN	90	0	110	0	22	66	17	64	0	0	0	0
chr1_45388859	Col3a1	chr1	45388860	C	T	FALSE	FALSE	R445C	3.4	25.7	11.15	48	0	49	0	42	14	33	12	15	4	48	5
chr1_45491761	Col5a2	chr1	45491762	C	T	FALSE	FALSE	G142E G142E	3.56	31.18	NaN	87	0	92	0	69	35	71	29	0	0	0	0
chr1_51528139	Obfc2a	chr1	51528140	G	A	TRUE	TRUE		3.59	69.45	84.58	244	0	293	0	68	169	71	148	1	3	2	12
chr1_51812576	Myo1b	chr1	51812577	C	T	FALSE	FALSE	S1066N S1037N	3.42	27.27	NaN	51	0	46	0	35	10	39	19	0	0	0	0
chr1_54588916	Pgap1	chr1	54588917	C	T	TRUE	FALSE		4.15	72.51	80	113	0	104	0	35	86	27	78	0	0	1	4
chr1_58361338	Aox3l1	chr1	58361339	G	T	FALSE	FALSE	G446C	4.14	20.65	0	58	0	45	0	48	18	63	13	0	0	1	0
chr1_58491075	Ppil3	chr1	58491076	G	A	TRUE	TRUE		4.27	75.01	100	46	0	47	0	11	45	15	35	0	1	0	0
chr1_59119341	Als2cr11	chr1	59119342	G	A	FALSE	FALSE	P69L P334L	3.96	22.87	NaN	88	0	71	0	78	20	67	24	0	0	0	0
chr1_59131875	Als2cr11	chr1	59131876	G	A	FALSE	FALSE	L205F	3.96	23.51	NaN	50	0	65	0	69	25	65	17	0	0	0	0
chr1_59255992	Als2	chr1	59255993	G	T	FALSE	FALSE	L675I L675I L675I	3.83	21.07	38.7	84	0	90	0	76	23	61	14	2	2	7	4
chr1_59344688	Cdk15	chr1	59344689	G	C	FALSE	FALSE	L228F L227F	4.03	20.43	NaN	188	1	167	1	165	69	184	34	0	0	0	0
chr1_59763885	Nop58	chr1	59763886	G	A	FALSE	FALSE	A416T	4.33	75.67	72.44	55	0	51	0	17	63	19	50	44	106	59	164
chr1_63229743	Gpr1	chr1	63229744	T	G	FALSE	FALSE	Y302S	3.82	26.34	NaN	427	8	392	5	419	120	353	174	0	0	0	0
chr1_63639210	Adam23	chr1	63639211	C	T	FALSE	FALSE	L79F T109I T824I	3.63	71.09	NaN	276	0	294	0	93	226	77	192	0	0	0	0
chr1_63766531	Mdh1b	chr1	63766532	C	T	TRUE	FALSE		4.14	84.12	NaN	66	0	62	0	14	68	12	70	0	0	0	0
chr1_65118387	Crygc	chr1	65118388	C	T	FALSE	FALSE	E105K E104K	3.72	28.34	NaN	143	0	141	0	118	42	120	53	0	0	0	0
chr1_65262522	Pikfyve	chr1	65262523	T	G	TRUE	FALSE		3.65	27.13	0	204	0	159	0	146	45	142	66	1	0	6	0
chr1_66519881	Unc80	chr1	66519882	G	A	FALSE	TRUE	D126N D126N	3.54	26.17	NaN	124	1	129	0	97	27	72	38	0	0	0	0
chr1_66520044	Unc80	chr1	66520045	A	C	FALSE	TRUE	N180T N180T	3.54	30.57	NaN	125	1	126	0	82	35	70	32	0	0	0	0
chr1_66553907	Unc80	chr1	66553908	A	G	FALSE	FALSE	T522A	3.54	23.22	NaN	27	0	40	0	23	7	20	6	0	0	0	0
chr1_66682509	Unc80	chr1	66682510	A	C	FALSE	FALSE	K1964N	3.54	23.35	NaN	73	0	68	0	55	14	39	16	0	0	0	0
chr1_66753081	Rpe	chr1	66753082	G	A	FALSE	FALSE	G22D G69D G62D	3.07	25.44	17.65	344	0	286	0	216	89	200	57	14	5	17	2
chr1_67217454	Cps1	chr1	67217455	G	A	TRUE	FALSE		3.19	30.05	NaN	123	0	117	0	77	30	73	35	0	0	0	0
chr1_67267076	Cps1	chr1	67267077	G	A	FALSE	FALSE	V1335M	3.19	20.6	NaN	108	0	111	0	73	20	77	19	0	0	0	0
chr1_71340241	Abca12	chr1	71340242	G	A	TRUE	FALSE		3.71	26.17	NaN	110	0	91	0	74	27	67	23	0	0	0	0
chr1_71347599	Abca12	chr1	71347600	G	A	FALSE	FALSE	T125I T1060I	3.71	25.38	NaN	204	0	170	0	167	70	184	53	0	0	0	0
chr1_71603763	Atic	chr1	71603764	C	G	TRUE	TRUE		3.96	30.4	13.05	57	1	61	1	75	40	65	23	2	0	13	2
chr1_71650262	Fn1	chr1	71650263	C	T	FALSE	FALSE	S1710N S1710N S1710N S1801N	3.78	68.93	79.86	181	1	178	0	49	128	69	136	12	45	33	133
chr1_72322765	Pecr	chr1	72322766	G	A	FALSE	FALSE	T133I T133I	4.03	74.82	58.68	63	0	56	0	18	53	17	51	2	3	5	7
chr1_72760132	Rpl37a	chr1	72760133	C	T	TRUE	FALSE		3.9	22.51	26.9	176	0	173	0	157	46	170	49	451	144	905	357
chr1_72898935	Igfbp2	chr1	72898936	G	A	TRUE	TRUE		3.55	34.2	NaN	31	0	32	0	23	10	18	12	0	0	0	0
chr1_73971419	Tns1	chr1	73971420	T	C	FALSE	FALSE	D286G D1550G D419G	3.8	18.93	40.76	132	4	148	4	132	33	124	27	4	2	8	6
chr1_74302601	Arpc2	chr1	74302602	G	A	FALSE	FALSE	V160I V176I V176I	4.05	17.18	21.14	126	0	154	0	132	20	128	40	246	59	277	82
chr1_74965047	Ccdc108	chr1	74965048	C	T	FALSE	FALSE	E979K	4.03	70.15	NaN	115	0	140	0	57	139	51	115	0	0	0	0
chr1_75418314	Speg	chr1	75418315	C	T	TRUE	FALSE		3.87	75	NaN	235	0	194	0	57	187	70	195	0	0	0	0
chr1_75482475	Obsl1	chr1	75482476	T	C	TRUE	TRUE		3.7	27.1	19.75	229	3	242	3	212	71	195	82	9	0	8	4
chr1_75551552	Slc4a3	chr1	75551553	C	T	FALSE	FALSE	T373I T863I T373I	3.89	72.91	74.51	109	0	91	0	29	86	31	76	0	4	3	7
chr1_77395109	Epha4	chr1	77395110	G	T	TRUE	FALSE		3.36	18.85	NaN	170	0	169	0	121	38	148	28	0	0	0	0
chr1_78414091	Sgpp2	chr1	78414092	G	A	TRUE	TRUE		3.6	39.28	0	25	0	29	0	12	10	18	10	0	0	1	0
chr1_78663199	Utp14b	chr1	78663200	T	C	FALSE	FALSE	Y747H Y747H	3.92	16.3	41.18	132	0	117	0	150	23	114	33	4	2	1	2
chr1_80536857	Dock10	chr1	80536858	G	A	FALSE	FALSE	L1338F L1325F L1324F L985F	3.38	79.1	NaN	164	0	137	0	28	109	28	103	0	0	0	0
chr1_82867316	Agfg1	chr1	82867317	T	G	FALSE	FALSE	F107V F107V F107V	3.75	56.64	65.74	52	0	62	1	19	27	26	32	8	14	14	28
chr1_83253738	Sphkap	chr1	83253739	G	A	FALSE	FALSE	T1647I T1331I	3.55	75.83	NaN	163	0	132	0	40	139	41	116	0	0	0	0
chr1_84741282	Trip12	chr1	84741283	A	G	TRUE	FALSE		3.84	20.9	24.38	983	0	851	1	682	214	713	163	31	8	27	11
chr1_84741620	Trip12	chr1	84741621	C	T	FALSE	FALSE	V1328M	3.84	72.53	69.89	96	0	74	0	26	83	29	64	6	16	12	26
chr1_84758752	Trip12	chr1	84758753	A	G	FALSE	FALSE	S624P S624P	3.84	25.83	5.73	221	0	212	0	156	72	183	52	27	0	25	4
chr1_87745630	Cab39	chr1	87745631	G	A	TRUE	FALSE		3.48	70.64	77.56	394	7	401	7	102	284	117	247	17	55	21	76
chr1_88201835	B3gnt7	chr1	88201836	G	A	TRUE	FALSE		4.2	20.48	NaN	39	0	30	0	43	9	30	11	0	0	0	0
chr1_89813452	Dgkd	chr1	89813453	T	G	TRUE	FALSE		3.77	20.66	16.05	134	0	120	2	132	47	130	26	20	1	15	7
chr1_89822736	Dgkd	chr1	89822737	G	A	FALSE	FALSE	D576N	3.77	30.18	22.04	112	0	112	0	104	48	92	37	22	6	24	7
chr1_90102128	Dnajb3	chr1	90102129	G	C	FALSE	FALSE	A42G	3.62	16.49	NaN	76	0	106	0	87	14	72	19	0	0	0	0
chr1_90251832	Trpm8	chr1	90251833	C	G	FALSE	FALSE	L756V L756V	3.88	24.75	NaN	267	0	249	0	234	73	233	81	0	0	0	0
chr1_92111412	Cxcr7	chr1	92111413	C	T	FALSE	FALSE	L340F	3.93	70.16	100	53	0	52	0	20	37	12	41	0	8	0	3
chr1_92508136	Cops8	chr1	92508137	C	T	TRUE	FALSE		3.88	74.39	72.48	407	0	345	2	114	323	98	293	12	43	25	53
chr1_93008818	Lrrfip1	chr1	93008819	G	A	TRUE	TRUE		3.13	24.92	0	116	0	134	0	109	36	123	41	40	0	57	0
chr1_93008845	Lrrfip1	chr1	93008846	C	A	TRUE	TRUE		3.13	26	0	105	0	150	0	107	37	115	41	36	0	60	0
chr1_94408603	Olfr1414	chr1	94408604	C	T	TRUE	TRUE		4.18	32.81	NaN	149	0	118	0	113	51	82	45	0	0	0	0
chr1_94751602	Gpc1	chr1	94751603	A	G	FALSE	FALSE	E165G	3.57	31.81	22.25	120	6	107	2	89	40	65	32	62	9	99	41
chr1_94869807	Gpr35	chr1	94869808	C	T	TRUE	TRUE		3.96	26.29	NaN	57	0	72	0	54	20	58	20	0	0	0	0
chr1_94921209	Kif1a	chr1	94921210	G	A	FALSE	FALSE	A1308V A1308V A1299V A1307V	3.85	30.15	NaN	248	0	273	0	212	91	198	86	0	0	0	0
chr1_95457733	Farp2	chr1	95457734	C	T	FALSE	FALSE	P101L P101L	3.86	72.34	69.69	252	0	220	0	63	134	62	198	3	3	1	6
chr1_95936680	Pdcd1	chr1	95936681	C	T	TRUE	FALSE		3.93	19.17	NaN	95	0	75	0	79	25	68	12	0	0	0	0
chr1_99620310	Ppip5k2	chr1	99620311	G	A	FALSE	FALSE	S952F S8F S951F	3.57	66.79	73.99	108	0	91	0	32	69	34	64	1	5	6	16
chr1_99718312	Pam	chr1	99718313	A	G	TRUE	TRUE		3.47	24.98	23.41	31	0	43	0	25	10	28	8	10	10	33	6
chr1_99718444	Pam	chr1	99718445	C	T	FALSE	FALSE	G961E G960E	3.47	29.81	33.11	101	1	117	1	81	32	76	35	45	23	60	29
chr1_107574760	2310035C23Rik	chr1	107574761	C	T	FALSE	TRUE	T183I T183I T183I	3.65	30.67	26.9	110	0	114	1	82	42	85	33	8	3	11	4
chr1_107637905	2310035C23Rik	chr1	107637906	G	A	FALSE	TRUE	G642D G1028D G1004D	3.65	22.9	17.27	295	0	256	0	206	70	236	63	9	3	27	5
chr1_108260860	Phlpp1	chr1	108260861	C	T	FALSE	FALSE	P958S	3.59	62.48	79.43	72	0	86	0	21	52	29	36	2	0	1	6
chr1_109056206	Serpinb3b	chr1	109056207	T	A	FALSE	FALSE	I50L	4.22	31.46	NaN	196	0	192	0	155	64	138	72	0	0	0	0
chr1_109168419	Serpinb3c	chr1	109168420	C	T	FALSE	FALSE	S316N	3.72	23.14	NaN	464	0	421	0	375	113	349	105	0	0	0	0
chr1_109418819	Serpinb2	chr1	109418820	C	T	TRUE	FALSE		3.09	71.94	NaN	136	0	139	0	39	108	33	77	0	0	0	0
chr1_109421630	Serpinb2	chr1	109421631	C	T	TRUE	TRUE		3.09	73.66	NaN	24	0	37	0	5	25	9	17	0	0	0	0
chr1_113757252	Dsel	chr1	113757253	C	T	FALSE	FALSE	V710M	2.98	68.83	100	182	0	191	0	63	124	48	123	0	2	0	1
chr1_118081018	Cntnap5a	chr1	118081019	T	G	FALSE	FALSE	S487R	3.12	28.13	NaN	50	0	35	0	37	11	41	21	0	0	0	0
chr1_120745030	Gli2	chr1	120745031	C	T	FALSE	TRUE	V274I V292I V275I V248I V213I V450I V413I	3.4	75.63	NaN	222	0	240	0	58	168	53	177	0	0	0	0
chr1_121314534	Inhbb	chr1	121314535	C	T	TRUE	FALSE		3.29	69.94	NaN	385	0	360	2	96	236	98	216	0	0	0	0
chr1_121833860	Gm101	chr1	121833861	C	T	TRUE	FALSE		4.08	73.44	NaN	131	0	125	0	45	126	36	98	0	0	0	0
chr1_125295173	Dpp10	chr1	125295174	C	T	FALSE	FALSE	S386N	3.17	43.2	NaN	360	0	274	0	156	104	138	123	0	0	0	0
chr1_127921234	Nckap5	chr1	127921235	T	C	FALSE	FALSE	T1276A T1454A T1386A	3.25	25.31	NaN	194	0	169	0	143	47	149	52	0	0	0	0
chr1_127921582	Nckap5	chr1	127921583	T	C	FALSE	FALSE	M1160V M1338V M1270V	3.25	22.28	NaN	87	0	108	0	121	33	98	30	0	0	0	0
chr1_127922527	Nckap5	chr1	127922528	C	T	FALSE	FALSE	A845T A1023T A955T	3.25	45.15	NaN	258	0	243	0	156	116	144	133	0	0	0	0
chr1_128389235	Nckap5	chr1	128389236	C	T	TRUE	TRUE		3.25	52.24	NaN	227	0	212	0	104	122	113	116	0	0	0	0
chr1_129356528	Mgat5	chr1	129356529	C	T	TRUE	FALSE		3.67	65.47	70.07	106	0	106	0	40	77	37	69	1	0	2	5
chr1_129636569	Acmsd	chr1	129636570	G	A	TRUE	FALSE		4.02	26.35	NaN	91	0	91	0	104	41	93	30	0	0	0	0
chr1_129717108	Ysk4	chr1	129717109	C	T	FALSE	FALSE	R1009K	4.11	78.33	NaN	106	0	107	0	28	90	26	106	0	0	0	0
chr1_131492533	Thsd7b	chr1	131492534	C	T	TRUE	FALSE		3.22	78.7	NaN	109	0	90	1	16	82	22	62	0	0	0	0
chr1_132511784	Zp3r	chr1	132511785	G	C	FALSE	FALSE	P110A	3.92	28.09	NaN	446	1	413	0	326	118	357	150	0	0	0	0
chr1_132701212	Fcamr	chr1	132701213	C	A	FALSE	FALSE	A64E A120E	3.88	48.1	NaN	390	0	298	0	204	173	157	164	0	0	0	0
chr1_132782298	Il24	chr1	132782299	A	C	FALSE	TRUE	I7S I46S	4.27	18.81	NaN	82	0	69	1	67	15	71	17	0	0	0	0
chr1_133025542	Dyrk3	chr1	133025543	C	T	FALSE	FALSE	G490D	4.05	73	57.03	142	0	181	0	61	161	54	150	3	6	4	3
chr1_134424792	Cntn2	chr1	134424793	G	A	FALSE	FALSE	S35F S188F	3.84	22.42	NaN	48	0	49	1	48	14	42	12	0	0	0	0
chr1_134501620	Nfasc	chr1	134501621	C	G	FALSE	FALSE	A721P A704P A736P A719P A725P	3.63	26.3	NaN	28	1	31	0	22	6	24	11	0	0	0	0
chr1_136085813	Chi3l1	chr1	136085814	C	T	FALSE	FALSE	S321F	3.81	47.35	NaN	191	0	172	0	98	85	102	95	0	0	0	0
chr1_138176956	Camsap1l1	chr1	138176957	C	T	FALSE	FALSE	E1131K E628K E1125K E1114K	3.64	26.14	19	279	0	294	1	214	87	229	72	16	2	12	5
chr1_139985297	Ptprc	chr1	139985298	C	T	FALSE	FALSE	D497N D519N D658N D455N	3.86	68.71	NaN	179	0	191	0	51	125	66	133	0	0	0	0
chr1_141343674	Zbtb41	chr1	141343675	G	A	TRUE	FALSE		3.3	25.44	3.68	226	0	227	0	198	73	181	57	8	3	26	0
chr1_141419996	F13b	chr1	141419997	A	T	FALSE	FALSE	K668I	3.74	19.1	NaN	91	0	46	0	58	17	57	11	0	0	0	0
chr1_141630095	EG214403	chr1	141630096	A	C	FALSE	FALSE	L531V L530V L531V L530V	3.77	45.81	NaN	156	0	131	0	97	83	97	81	0	0	0	0
chr1_141727800	BC026782	chr1	141727801	T	C	TRUE	FALSE		3.49	68.79	NaN	199	1	186	0	71	148	59	139	0	0	0	0
chr1_141995469	Cfh	chr1	141995470	C	T	FALSE	TRUE	W1062- W1119-	3.35	65.78	0	277	1	251	1	78	150	90	173	2	0	0	0
chr1_145546423	Cdc73	chr1	145546424	A	G	FALSE	FALSE	Y54H	3.49	27.05	14.43	62	0	60	0	50	16	48	21	30	8	31	3
chr1_146095081	Rgs1	chr1	146095082	T	G	FALSE	FALSE	E31D E78D	3.73	26.77	NaN	192	1	137	0	127	53	113	36	0	0	0	0
chr1_146603213	Rgs18	chr1	146603214	C	T	FALSE	FALSE	V97M	3.23	72.02	NaN	160	0	141	0	43	115	37	91	0	0	0	0
chr1_152210697	BC003331	chr1	152210698	G	A	FALSE	FALSE	A378V A400V A368V	3.98	23.95	24.1	202	0	162	0	227	58	180	78	22	2	23	14
chr1_152457805	Hmcn1	chr1	152457806	C	G	TRUE	FALSE		3.46	20.43	NaN	102	0	100	0	93	29	85	18	0	0	0	0
chr1_152536727	Hmcn1	chr1	152536728	C	T	TRUE	FALSE		3.46	73.22	NaN	114	0	72	0	22	59	27	75	0	0	0	0
chr1_153235773	1200016B10Rik	chr1	153235774	G	A	TRUE	FALSE		4.08	71.62	41.91	99	0	88	0	33	76	27	76	0	1	3	2
chr1_153643912	Edem3	chr1	153643913	G	A	FALSE	FALSE	A417T A417T A417T	3.95	24.82	25	56	0	55	0	53	18	62	20	0	0	3	1
chr1_154664193	Ncf2	chr1	154664194	A	G	FALSE	FALSE	I111V	3.87	15.71	NaN	88	0	68	0	99	15	65	18	0	0	0	0
chr1_154673021	Ncf2	chr1	154673022	C	T	FALSE	FALSE	S207F	3.87	70.32	NaN	50	0	41	0	23	38	12	52	0	0	0	0
chr1_154693312	Smg7	chr1	154693313	C	T	TRUE	FALSE		3.99	76.97	71.61	78	0	90	0	29	87	21	81	3	20	16	26
chr1_155077854	Lamc1	chr1	155077855	C	T	TRUE	FALSE		3.87	27.47	18.38	62	0	82	0	76	32	68	23	43	10	90	20
chr1_155081679	Lamc1	chr1	155081680	C	T	TRUE	FALSE		3.87	74.85	73.37	271	0	251	1	85	255	80	236	20	43	17	57
chr1_155089762	Lamc1	chr1	155089763	C	T	FALSE	FALSE	E931K	3.87	69.22	59.22	129	0	113	0	43	117	37	66	8	12	14	20
chr1_155697582	5830403L16Rik	chr1	155697583	G	A	FALSE	FALSE	A225V	3.81	70.63	NaN	89	0	68	1	29	74	25	56	0	0	0	0
chr1_156259588	Cacna1e	chr1	156259589	T	G	FALSE	FALSE	Q1891P	3.36	21.28	NaN	84	0	63	0	49	19	65	14	0	0	0	0
chr1_156296045	Cacna1e	chr1	156296046	G	A	FALSE	FALSE	T1256I	3.36	31.18	NaN	112	3	104	1	90	32	78	49	0	0	0	0
chr1_156330754	Cacna1e	chr1	156330755	G	C	FALSE	FALSE	T549R	3.36	21.53	NaN	96	0	75	0	68	16	83	26	0	0	0	0
chr1_157636521	Qsox1	chr1	157636522	C	T	FALSE	FALSE	G268R G268R G268R	3.7	59.97	57.73	35	0	51	0	23	29	14	28	9	3	8	18
chr1_161849207	Tnr	chr1	161849208	C	T	TRUE	FALSE		3.52	70.71	NaN	141	0	127	0	45	108	37	90	0	0	0	0
chr1_162070774	Tnn	chr1	162070775	C	T	FALSE	FALSE	V393M	3.73	72.32	NaN	160	0	158	0	43	127	53	125	0	0	0	0
chr1_162876785	Rc3h1	chr1	162876786	A	C	FALSE	FALSE	D364A	4.33	28.65	34.23	59	0	56	0	56	23	56	22	1	2	4	1
chr1_162990881	Dars2	chr1	162990882	G	A	FALSE	FALSE	L200F L200F	4.08	76.67	73.77	85	0	82	0	23	69	21	76	0	4	2	3
chr1_163171800	Prdx6	chr1	163171801	C	T	TRUE	TRUE		3.88	70.01	76.47	216	0	252	0	78	172	79	195	44	142	88	287
chr1_163901349	Pigc	chr1	163901350	C	T	TRUE	FALSE		3.87	72.15	73.16	591	0	571	0	196	500	171	451	3	5	4	13
chr1_163901448	Pigc	chr1	163901449	G	A	FALSE	FALSE	E290K E290K	3.87	69.59	69.33	313	1	300	0	105	244	103	232	4	5	3	10
chr1_164283703	Dnm3	chr1	164283704	G	A	FALSE	FALSE	T179I T179I T179I	3.77	31.77	NaN	33	0	42	0	38	14	36	22	0	0	0	0
chr1_164603616	Prrc2c	chr1	164603617	G	A	TRUE	TRUE		3.63	64.57	59.41	390	0	305	0	130	258	127	212	23	28	32	52
chr1_164650656	Prrc2c	chr1	164650657	C	T	FALSE	FALSE	A159T A161T A161T A154T	3.63	70.55	80.4	98	1	105	0	30	74	28	65	9	10	4	31
chr1_164897929	Fmo3	chr1	164897930	G	A	FALSE	FALSE	P156S P156S	3.87	32.16	NaN	100	0	70	0	67	25	77	46	0	0	0	0
chr1_165655144	Mettl11b	chr1	165655145	C	T	FALSE	TRUE	W14-	3.87	72.4	NaN	67	0	85	0	17	48	26	65	0	0	0	0
chr1_165926791	2810422O20Rik	chr1	165926792	C	T	FALSE	FALSE	L184F L184F	3.99	30.56	49.53	147	0	124	0	97	45	98	41	0	2	2	1
chr1_167482091	Adcy10	chr1	167482092	C	T	FALSE	FALSE	P370S P432S P931S	3.96	71.74	NaN	162	1	140	0	38	114	70	162	0	0	0	0
chr1_167810315	Pou2f1	chr1	167810316	C	G	FALSE	TRUE	A517P A30P A590P A632P A30P A619P A608P A643P A619P A550P A632P	3.54	23.01	25	157	3	153	0	142	50	140	36	0	0	3	1
chr1_168199588	Ildr2	chr1	168199589	G	A	FALSE	FALSE	G67E G82E G67E G67E G67E G67E G67E	3.31	73.38	NaN	274	0	272	0	68	193	68	182	0	0	0	0
chr1_168571824	Gm4847	chr1	168571825	C	T	FALSE	FALSE	E134K	3.71	70.52	NaN	316	0	245	0	95	206	73	198	0	0	0	0
chr1_169260323	Tmco1	chr1	169260324	C	T	TRUE	FALSE		4.06	62.14	79.58	75	0	80	0	30	59	30	41	10	40	9	34
chr1_169376122	Lrrc52	chr1	169376123	C	T	FALSE	FALSE	G252S	3.69	99.49	NaN	162	0	169	1	2	197	0	197	0	0	0	0
chr1_171934868	Ddr2	chr1	171934869	G	A	FALSE	FALSE	A161V A161V	3.27	70.36	67.41	276	0	265	0	80	195	80	185	32	60	48	105
chr1_172079531	Uap1	chr1	172079532	C	T	FALSE	FALSE	D410N D410N D410N	3.59	65.85	76.07	50	0	61	0	20	51	28	44	6	30	12	24
chr1_173147506	Nr1i3	chr1	173147507	C	T	FALSE	TRUE	H126Y H263Y H263Y H262Y	3.71	69.86	0	273	0	275	0	78	189	91	203	0	0	1	0
chr1_173149975	Tomm40l	chr1	173149976	A	C	FALSE	FALSE	F246V F246V	3.66	27.03	35.13	552	1	533	0	470	180	420	150	15	10	18	8
chr1_173202749	B4galt3	chr1	173202750	G	A	FALSE	TRUE	G120R G120R	3.68	67.02	76.68	237	0	203	0	65	153	78	140	1	3	3	10
chr1_173347403	Usf1	chr1	173347404	A	C	FALSE	FALSE	E109D E168D E168D E168D	3.87	19.33	36.98	104	0	130	0	117	26	90	24	5	1	10	7
chr1_173433852	Refbp2	chr1	173433853	G	A	TRUE	FALSE		4.08	25.21	38.73	180	2	138	2	167	62	142	43	1	0	3	2
chr1_173569181	Slamf7	chr1	173569182	C	T	TRUE	FALSE		3.64	70.25	NaN	150	0	94	1	35	98	40	81	0	0	0	0
chr1_174206049	Atp1a2	chr1	174206050	C	T	TRUE	FALSE		3.54	65.21	NaN	60	0	50	0	19	29	16	38	0	0	0	0
chr1_174208441	Atp1a2	chr1	174208442	G	T	FALSE	FALSE	A929D A929D	3.54	29.68	NaN	203	0	173	0	120	52	131	54	0	0	0	0
chr1_174248263	Igsf8	chr1	174248264	C	T	FALSE	FALSE	P269L P332L	3.26	29.9	9.09	203	1	207	0	123	63	110	39	8	1	21	2
chr1_174427448	Igsf9	chr1	174427449	G	A	TRUE	TRUE		3.09	26.51	NaN	435	1	427	0	282	98	269	101	0	0	0	0
chr1_174529343	Fcrl6	chr1	174529344	G	A	TRUE	FALSE		3.84	73.19	NaN	73	0	101	0	33	79	24	78	0	0	0	0
chr1_175451680	BC094916	chr1	175451681	C	A	TRUE	TRUE		3.64	43.81	NaN	111	0	114	0	73	65	96	68	0	0	0	0
chr1_175613504	Pydc3	chr1	175613505	G	A	FALSE	FALSE	S365N	3.66	60.18	NaN	168	0	154	0	67	108	73	104	0	0	0	0
chr1_175868139	Ifi203	chr1	175868140	C	T	TRUE	TRUE		3.74	35.71	29.34	151	0	168	0	115	80	142	67	19	6	14	8
chr1_176047737	Olfr231	chr1	176047738	T	G	FALSE	FALSE	Q136H	3.33	24.93	NaN	82	2	102	1	78	38	100	26	0	0	0	0
chr1_176121174	Spna1	chr1	176121175	G	A	FALSE	FALSE	E527K	3.54	23.44	NaN	49	0	52	0	26	14	30	6	0	0	0	0
chr1_176141714	Spna1	chr1	176141715	T	G	FALSE	FALSE	N1164K	3.54	21.72	NaN	81	0	68	0	56	19	67	16	0	0	0	0
chr1_176143598	Spna1	chr1	176143599	A	C	FALSE	FALSE	D1278A	3.54	28.32	NaN	150	0	135	1	98	38	107	43	0	0	0	0
chr1_176148611	Spna1	chr1	176148612	G	A	FALSE	FALSE	A1604T	3.54	75.87	NaN	57	0	67	1	17	73	23	56	0	0	0	0
chr1_176321339	Olfr248	chr1	176321340	A	C	FALSE	FALSE	T47P	3.62	49.77	NaN	400	1	424	2	205	216	233	219	0	0	0	0
chr1_176321919	Olfr248	chr1	176321920	C	G	FALSE	FALSE	A240G	3.62	27.27	NaN	146	1	127	0	111	40	102	40	0	0	0	0
chr1_176379569	Olfr220	chr1	176379570	C	T	FALSE	FALSE	A272V	3.5	70.33	NaN	442	0	486	0	120	320	153	330	0	0	0	0
chr1_176433372	Fmn2	chr1	176433373	C	T	TRUE	FALSE		3.1	68.76	NaN	334	0	285	0	100	216	84	189	0	0	0	0
chr1_176542654	Fmn2	chr1	176542655	T	G	FALSE	TRUE	L312R L312R L1169R	3.1	24.46	NaN	133	0	124	1	116	35	99	35	0	0	0	0
chr1_177617898	Chml	chr1	177617899	C	T	FALSE	FALSE	D196N	3.03	70.06	64.83	257	1	273	0	73	174	71	163	4	6	1	4
chr1_177730487	Wdr64	chr1	177730488	C	T	TRUE	TRUE		3.34	70.57	NaN	108	0	98	0	27	55	25	71	0	0	0	0
chr1_181711908	Ahctf1	chr1	181711909	G	A	FALSE	FALSE	P604S	3.96	26.92	19.39	53	0	85	0	68	19	63	33	30	6	32	9
chr1_182677189	Acbd3	chr1	182677190	C	T	TRUE	FALSE		4.27	25.85	27.1	117	0	141	0	125	41	144	53	11	5	26	9
chr1_184679033	4922505E12Rik	chr1	184679034	G	C	FALSE	FALSE	P74A	3.49	19.98	NaN	81	1	83	1	87	16	61	27	0	0	0	0
chr1_184905137	Tlr5	chr1	184905138	C	A	FALSE	FALSE	C625-	3.9	48.59	NaN	252	0	276	0	145	152	162	140	0	0	0	0
chr1_189057668	Gpatch2	chr1	189057669	G	A	TRUE	TRUE		2.85	69.82	66.67	239	0	199	0	48	98	43	114	1	2	4	8
chr1_190239733	Ush2a	chr1	190239734	C	T	FALSE	FALSE	T993I T993I	3.27	66.96	NaN	57	0	49	0	6	29	18	26	0	0	0	0
chr1_190357082	Ush2a	chr1	190357083	G	A	FALSE	FALSE	V1642M	3.27	79.38	NaN	137	0	144	0	27	111	28	101	0	0	0	0
chr1_190672948	Ush2a	chr1	190672949	C	T	FALSE	FALSE	L3716F	3.27	29.74	NaN	58	0	58	0	36	17	39	15	0	0	0	0
chr1_190734831	Ush2a	chr1	190734832	G	A	FALSE	FALSE	A4171T	3.27	75.54	NaN	146	0	112	0	34	104	34	106	0	0	0	0
chr1_190735265	Ush2a	chr1	190735266	G	A	TRUE	FALSE		3.27	75.95	NaN	313	0	334	1	92	286	85	273	0	0	0	0
chr1_191507702	Cenpf	chr1	191507703	C	G	FALSE	FALSE	E101D E101D	3.7	20.7	27.15	242	0	206	0	179	49	192	48	29	14	24	6
chr1_191610632	Ptpn14	chr1	191610633	G	A	TRUE	TRUE		3.6	71.06	61	99	0	103	0	36	89	32	78	1	1	5	8
chr1_191673966	Ptpn14	chr1	191673967	T	C	TRUE	FALSE		3.6	26.19	25.26	169	0	157	0	132	45	141	52	7	1	12	5
chr1_191715318	Smyd2	chr1	191715319	C	T	FALSE	TRUE	D188N	3.7	71.03	67.22	76	0	78	1	26	52	17	56	6	12	15	31
chr1_192695791	Rps6kc1	chr1	192695792	C	T	FALSE	FALSE	D171N D89N	3.84	78.3	74.47	109	0	103	1	24	87	27	97	1	4	2	5
chr1_192863654	1700022P22Rik	chr1	192863655	C	T	FALSE	FALSE	S65F	4.66	71.12	NaN	84	0	88	0	49	100	33	106	0	0	0	0
chr1_193821655	Traf5	chr1	193821656	G	T	TRUE	FALSE		3.99	68.88	100	84	0	84	1	48	100	34	82	0	0	0	1
chr1_195177279	Camk1g	chr1	195177280	G	A	FALSE	FALSE	P218S	3.28	70.9	NaN	262	1	261	0	82	202	69	166	0	0	0	0
chr1_196775608	Cd34	chr1	196775609	G	A	FALSE	FALSE	D120N D120N	3.83	72.77	70.62	223	0	195	0	43	137	62	146	89	264	188	395
chr1_196786105	Cd34	chr1	196786106	C	T	TRUE	TRUE		3.83	24.63	26.57	213	0	217	0	181	73	199	55	83	47	218	66
chr1_196943788	Cr1l	chr1	196943789	G	A	FALSE	FALSE	S219F S257F S257F	3.75	70.06	NaN	87	1	92	0	27	63	26	61	0	0	0	0
chr1_196967371	Cr2	chr1	196967372	C	T	TRUE	TRUE		4.02	69.13	NaN	325	0	249	0	91	208	97	213	0	0	0	0
chr1_196984941	Cr2	chr1	196984942	T	C	FALSE	FALSE	Q412R Q403R Q412R	4.02	21.1	NaN	48	0	40	0	40	16	53	11	0	0	0	0
chr9_3359583	Alkbh8	chr9	3359584	C	T	FALSE	FALSE	T256I T291I T291I T291I T32I	2.9	25.97	21.92	152	1	132	0	104	32	83	35	6	2	3	0
chr9_3450127	Cwf19l2	chr9	3450128	C	T	FALSE	TRUE	L610F	2.94	63.4	78.27	174	0	131	0	49	99	55	83	3	6	3	14
chr9_3458786	Cwf19l2	chr9	3458787	C	T	TRUE	FALSE		2.94	65.8	60.85	223	0	202	0	55	131	66	106	3	3	3	6
chr9_3759757	Gucy1a2	chr9	3759758	C	T	TRUE	FALSE		2.91	36.33	NaN	156	0	133	2	71	35	63	43	0	0	0	0
chr9_5321499	Casp4	chr9	5321500	C	T	FALSE	TRUE	H28Y H84Y	2.74	24.19	30.77	89	0	93	0	55	18	64	20	2	0	1	1
chr9_6266103	Ddi1	chr9	6266104	A	G	TRUE	FALSE		2.51	30.47	NaN	190	4	223	3	101	45	102	44	0	0	0	0
chr9_6266337	Ddi1	chr9	6266338	C	T	TRUE	FALSE		2.51	49.18	NaN	31	0	29	0	7	9	11	9	0	0	0	0
chr9_6359891	Pdgfd	chr9	6359892	G	A	FALSE	FALSE	G321E G315E	2.58	62.32	NaN	31	0	37	0	15	25	11	18	0	0	0	0
chr9_6983477	Dync2h1	chr9	6983478	C	T	FALSE	FALSE	R695K R4022K	2.93	31.37	0	122	0	99	0	60	28	45	20	0	0	5	0
chr9_7203453	Dcun1d5	chr9	7203454	A	C	FALSE	FALSE	K152Q K152Q	2.94	37.96	34.25	269	0	258	0	145	93	165	97	25	22	56	22
chr9_7357873	Mmp12	chr9	7357874	C	T	TRUE	FALSE		2.95	26.15	NaN	382	0	349	0	230	73	202	82	0	0	0	0
chr9_7578964	Mmp27	chr9	7578965	C	T	TRUE	FALSE		3.09	32.86	NaN	198	0	209	0	122	62	125	59	0	0	0	0
chr9_7821138	Birc2	chr9	7821139	C	T	FALSE	FALSE	E395K	3.01	31.93	0	151	0	133	2	101	44	92	47	0	0	4	0
chr9_8903705	Pgr	chr9	8903706	C	T	FALSE	FALSE	T576I T576I	2.68	34.14	NaN	186	0	188	0	100	55	77	37	0	0	0	0
chr9_9970588	Cntn5	chr9	9970589	G	A	FALSE	FALSE	L499F L294F	2.39	67.25	NaN	186	0	198	0	51	127	55	94	0	0	0	0
chr9_14161269	Endod1	chr9	14161270	C	T	TRUE	FALSE		2.79	32.49	NaN	75	0	60	0	28	15	38	17	0	0	0	0
chr9_14665110	Gpr83	chr9	14665111	C	T	FALSE	FALSE	A45V A45V	2.98	34.16	NaN	277	1	301	0	161	84	159	82	0	0	0	0
chr9_14672984	Gpr83	chr9	14672985	T	G	TRUE	FALSE		2.98	31.66	NaN	178	0	162	0	97	53	100	40	0	0	0	0
chr9_14814524	Panx1	chr9	14814525	C	T	FALSE	FALSE	R166K	2.85	64.07	NaN	383	0	375	1	111	210	118	199	0	0	0	0
chr9_15140769	5830418K08Rik	chr9	15140770	C	T	FALSE	FALSE	R537K R144K	2.93	28.96	32.63	135	1	110	0	81	31	58	26	7	0	10	7
chr9_15148704	5830418K08Rik	chr9	15148705	C	T	FALSE	FALSE	D257N	2.93	24.34	24.07	105	0	118	1	72	21	57	21	4	1	2	1
chr9_15157385	5830418K08Rik	chr9	15157386	C	T	FALSE	FALSE	S136N	2.93	66.2	90.03	479	0	482	0	137	225	103	254	1	6	1	11
chr9_16181748	Fat3	chr9	16181749	G	A	TRUE	FALSE		2.38	62.17	NaN	481	10	470	9	130	199	109	195	0	0	0	0
chr9_18213892	Ubtfl1	chr9	18213893	A	C	FALSE	FALSE	N91T	2.99	32.83	NaN	146	0	111	0	59	22	63	41	0	0	0	0
chr9_18214066	Ubtfl1	chr9	18214067	G	A	FALSE	FALSE	R149K	2.99	73.31	NaN	101	0	115	0	31	69	27	93	0	0	0	0
chr9_18289693	Mbd3l1	chr9	18289694	C	T	TRUE	TRUE		2.74	25.58	NaN	121	0	105	0	54	33	70	17	0	0	0	0
chr9_18661397	Olfr829	chr9	18661398	G	A	FALSE	FALSE	V110I	3.06	68.03	NaN	234	0	159	1	58	118	58	129	0	0	0	0
chr9_18941524	Olfr837	chr9	18941525	C	A	TRUE	FALSE		2.89	36.2	NaN	419	0	408	0	251	137	233	138	0	0	0	0
chr9_18941732	Olfr837	chr9	18941733	A	G	FALSE	FALSE	S99G	2.89	37.43	NaN	462	0	430	0	249	148	234	141	0	0	0	0
chr9_18942335	Olfr837	chr9	18942336	G	A	FALSE	FALSE	A300T	2.89	65.19	NaN	168	0	154	0	47	88	47	88	0	0	0	0
chr9_19165409	Olfr846	chr9	19165410	G	C	FALSE	FALSE	L130V	2.79	28.95	NaN	166	0	131	0	96	41	78	30	0	0	0	0
chr9_19245397	Olfr849	chr9	19245398	C	T	FALSE	FALSE	L14F	2.76	33.3	NaN	516	0	491	0	275	132	271	141	0	0	0	0
chr9_19245430	Olfr849	chr9	19245431	C	T	FALSE	FALSE	P25S	2.76	66.98	NaN	586	0	557	0	153	330	161	308	0	0	0	0
chr9_19282028	Olfr850	chr9	19282029	C	T	FALSE	FALSE	V222I	2.85	33.69	NaN	92	0	91	0	58	29	66	34	0	0	0	0
chr9_19389904	Olfr855	chr9	19389905	C	T	FALSE	FALSE	T308I	3.17	33.74	NaN	135	0	120	0	74	47	102	45	0	0	0	0
chr9_19975251	Olfr870	chr9	19975252	T	C	TRUE	FALSE		3.19	30.43	NaN	269	0	245	1	149	68	166	70	0	0	0	0
chr9_20118509	Olfr18	chr9	20118510	C	T	FALSE	FALSE	A249T A285T	3.48	32.57	NaN	148	0	115	0	92	32	87	64	0	0	0	0
chr9_20392962	Zfp846	chr9	20392963	C	T	FALSE	TRUE	T15I	3.28	28.86	30.77	53	0	49	0	21	13	46	16	1	1	2	0
chr9_20772984	S1pr2	chr9	20772985	A	T	TRUE	TRUE		3.31	29.03	23.58	56	0	56	0	39	13	22	14	16	0	10	10
chr9_20837569	Icam5	chr9	20837570	G	A	FALSE	FALSE	R41H	3.26	34.03	0	143	0	164	0	99	54	106	52	0	0	1	0
chr9_20840680	Icam5	chr9	20840681	T	C	TRUE	FALSE		3.26	33.05	0	139	4	148	2	93	51	100	45	2	0	0	0
chr9_21035210	Keap1	chr9	21035211	C	T	FALSE	TRUE	V604M V604M V604M V604M	3.36	32.01	34.34	191	1	161	0	125	52	118	64	9	4	20	11
chr9_21192976	Ilf3	chr9	21192977	A	C	TRUE	TRUE		3.21	22.5	21.99	31	0	34	0	25	8	23	6	20	6	33	9
chr9_21460187	Smarca4	chr9	21460188	A	G	FALSE	FALSE	I707V I707V I563V I707V	3.2	37.38	29.49	168	0	127	0	99	48	82	65	49	24	72	27
chr9_21550861	Ldlr	chr9	21550862	C	T	TRUE	FALSE		3.3	55.7	60.72	63	0	77	0	26	27	23	36	12	27	27	33
chr9_21793851	Rgl3	chr9	21793852	C	T	TRUE	TRUE		3.16	56.89	NaN	59	0	54	0	20	18	17	35	0	0	0	0
chr9_21962462	Pigyl	chr9	21962463	A	C	FALSE	FALSE	T9P	3.27	29.46	34.15	128	3	131	3	100	35	80	43	22	7	15	13
chr9_23097848	Bmper	chr9	23097849	G	A	FALSE	FALSE	G107D	2.89	67.37	89.15	72	1	99	0	17	71	44	67	0	4	1	6
chr9_23185903	Bmper	chr9	23185904	C	T	FALSE	FALSE	P355L	2.89	35.39	47.21	274	0	270	0	175	80	165	112	6	5	4	4
chr9_24104843	Npsr1	chr9	24104844	G	A	FALSE	FALSE	V228I V12I	2.94	33.74	NaN	32	0	29	0	31	16	24	12	0	0	0	0
chr9_24467585	Dpy19l2	chr9	24467586	T	C	TRUE	FALSE		3.13	30.49	NaN	83	0	77	0	53	23	61	27	0	0	0	0
chr9_25109069	2007-09-01	chr9	25109070	G	A	FALSE	FALSE	A314T A55T	3.17	72.48	66.69	87	0	59	0	16	39	12	35	36	52	50	117
chr9_26578686	Glb1l2	chr9	26578687	G	A	FALSE	FALSE	P288L P279L P272L P151L	2.67	70.84	NaN	225	0	224	0	50	115	40	104	0	0	0	0
chr9_26660029	Glb1l3	chr9	26660030	T	A	TRUE	FALSE		2.96	29.66	NaN	72	0	63	0	40	16	26	12	0	0	0	0
chr9_26826920	Vps26b	chr9	26826921	C	T	FALSE	FALSE	G121E G121E	2.56	32.26	32.05	50	0	55	0	30	11	11	13	13	9	18	6
chr9_27127192	Igsf9b	chr9	27127193	C	T	TRUE	FALSE		2.64	29.51	NaN	169	0	146	0	72	32	90	36	0	0	0	0
chr9_27141396	Igsf9b	chr9	27141397	C	T	FALSE	FALSE	S1021F	2.64	32.74	NaN	199	0	187	0	107	49	106	55	0	0	0	0
chr9_30728895	Adamts15	chr9	30728896	G	C	FALSE	FALSE	Y309-	2.82	29.69	NaN	128	0	130	0	55	35	83	28	0	0	0	0
chr9_30861744	Zbtb44	chr9	30861745	G	A	FALSE	FALSE	V289I V289I	2.95	63.96	53.65	172	1	185	0	63	105	46	89	7	6	7	10
chr9_32067025	Arhgap32	chr9	32067026	G	A	TRUE	FALSE		2.76	65.34	NaN	211	0	201	0	56	103	58	112	0	0	0	0
chr9_32067239	Arhgap32	chr9	32067240	C	T	FALSE	FALSE	P1244S P1593S	2.76	61.26	NaN	482	0	474	1	152	216	142	252	0	0	0	0
chr9_32125114	Kcnj5	chr9	32125115	C	T	TRUE	TRUE		2.91	27.99	NaN	180	0	223	0	136	37	98	74	0	0	0	0
chr9_32268881	Fli1	chr9	32268882	G	A	TRUE	FALSE		2.86	67.78	NaN	71	0	56	0	13	29	15	30	0	0	0	0
chr9_32561825	Ets1	chr9	32561826	A	G	FALSE	FALSE	N380S N293S	2.62	31.7	30.43	44	0	49	0	22	13	26	10	15	7	26	11
chr9_34822900	Kirrel3	chr9	34822901	C	T	TRUE	FALSE		2.84	37.96	NaN	226	1	234	0	133	70	96	74	0	0	0	0
chr9_35260351	Cdon	chr9	35260352	G	A	FALSE	FALSE	W60- W60-	2.91	68.04	0	338	0	377	0	98	208	104	222	0	0	1	0
chr9_35278607	Cdon	chr9	35278608	A	T	TRUE	FALSE		2.91	30.39	14.29	136	0	94	0	61	24	71	34	4	0	1	1
chr9_37030073	Tmem218	chr9	37030074	C	T	FALSE	FALSE	A75V	2.76	62.6	41.91	231	2	212	0	73	121	71	120	0	1	3	2
chr9_37538602	Olfr151	chr9	37538603	G	A	TRUE	TRUE		2.99	66.31	NaN	62	0	44	0	18	34	16	33	0	0	0	0
chr9_37553965	Olfr874	chr9	37553966	G	A	FALSE	FALSE	M82I	3.07	67.06	NaN	1112	0	1020	2	286	613	295	571	0	0	0	0
chr9_37855169	Olfr884	chr9	37855170	G	A	FALSE	FALSE	R121K	2.84	70.14	NaN	178	0	186	0	47	90	39	116	0	0	0	0
chr9_38076618	Olfr895	chr9	38076619	T	C	FALSE	FALSE	F174L	2.84	32.53	NaN	112	0	99	0	82	34	70	41	0	0	0	0
chr9_38077012	Olfr895	chr9	38077013	T	G	FALSE	FALSE	L305R	2.84	29.41	NaN	361	0	319	0	197	86	184	73	0	0	0	0
chr9_38156886	Olfr898	chr9	38156887	C	T	FALSE	FALSE	S73F	2.68	29.56	NaN	457	0	506	0	261	131	265	95	0	0	0	0
chr9_38257077	Olfr902	chr9	38257078	T	G	FALSE	FALSE	L207R	2.9	32.28	NaN	222	0	206	0	107	49	113	56	0	0	0	0
chr9_38402153	Olfr913	chr9	38402154	C	T	FALSE	FALSE	T116I	2.65	67.48	NaN	361	0	280	0	80	187	94	176	0	0	0	0
chr9_38473205	Olfr917	chr9	38473206	A	C	TRUE	FALSE		2.52	33.32	NaN	104	0	107	0	58	28	60	31	0	0	0	0
chr9_38505403	Olfr919	chr9	38505404	G	A	TRUE	FALSE		2.88	64.5	NaN	288	0	244	0	75	139	84	150	0	0	0	0
chr9_38663237	Olfr26	chr9	38663238	T	G	FALSE	FALSE	L197R	2.45	35.55	NaN	613	1	515	0	260	148	278	149	0	0	0	0
chr9_38992079	Olfr943	chr9	38992080	T	C	FALSE	FALSE	F106L	2.48	32.55	NaN	626	0	582	0	277	146	325	146	0	0	0	0
chr9_39025346	Olfr944	chr9	39025347	C	T	FALSE	FALSE	T135I	2.66	31.51	NaN	532	0	467	0	279	126	249	117	0	0	0	0
chr9_39025360	Olfr944	chr9	39025361	A	G	FALSE	FALSE	I140V	2.66	31.99	NaN	543	0	470	1	284	127	246	123	0	0	0	0
chr9_39269227	Olfr954	chr9	39269228	T	G	FALSE	FALSE	F71V	2.62	30.64	NaN	282	2	242	1	146	59	121	60	0	0	0	0
chr9_39291887	Olfr44	chr9	39291888	C	T	TRUE	TRUE		2.52	34.97	NaN	133	0	153	0	73	44	67	32	0	0	0	0
chr9_39292443	Olfr44	chr9	39292444	G	A	TRUE	FALSE		2.52	62.11	NaN	430	0	459	0	124	204	106	173	0	0	0	0
chr9_39455150	Olfr961	chr9	39455151	C	T	FALSE	FALSE	T280I	2.56	35.44	NaN	270	0	314	0	139	76	116	64	0	0	0	0
chr9_39764328	Olfr976	chr9	39764329	C	T	FALSE	FALSE	G64R G76R	2.93	33.89	NaN	104	0	102	0	82	36	62	40	0	0	0	0
chr9_39801519	Olfr978	chr9	39801520	C	T	FALSE	FALSE	L42F	3	34.48	NaN	124	0	114	0	61	42	74	32	0	0	0	0
chr9_39908237	Olfr984	chr9	39908238	G	A	FALSE	FALSE	T279I	2.86	51.92	NaN	139	0	134	0	61	65	64	70	0	0	0	0
chr9_39935387	Olfr985	chr9	39935388	A	G	FALSE	FALSE	S53P	3	36.87	NaN	89	0	111	0	51	26	45	31	0	0	0	0
chr9_40087138	Scn3b	chr9	40087139	C	T	TRUE	FALSE		2.84	35.73	NaN	85	1	79	0	59	30	48	30	0	0	0	0
chr9_40590643	9030425E11Rik	chr9	40590644	C	T	FALSE	FALSE	T358I T127I T160I	3.14	29.36	NaN	235	0	199	0	134	64	134	49	0	0	0	0
chr9_42430229	Grik4	chr9	42430230	A	T	FALSE	FALSE	L359H	2.71	33.3	NaN	85	0	81	0	48	23	44	23	0	0	0	0
chr9_42921667	Tmem136	chr9	42921668	G	C	FALSE	FALSE	C25W	3.24	27.5	NaN	86	0	99	1	46	26	53	15	0	0	0	0
chr9_43013792	Pou2f3	chr9	43013793	C	T	TRUE	TRUE		3	31.5	NaN	94	0	79	0	51	24	49	22	0	0	0	0
chr9_43013796	Pou2f3	chr9	43013797	C	T	TRUE	TRUE		3	35.3	NaN	94	1	75	0	48	24	43	26	0	0	0	0
chr9_43911792	Mfrp	chr9	43911793	G	A	TRUE	FALSE		2.94	63.29	NaN	191	1	196	1	70	108	66	128	0	0	0	0
chr9_44313737	Bcl9l	chr9	44313738	G	A	TRUE	FALSE		2.86	66.67	57.35	116	0	101	0	27	78	35	52	2	5	10	12
chr9_44321486	Cxcr5	chr9	44321487	G	A	FALSE	FALSE	L319F	3.23	70.49	NaN	63	0	48	0	10	29	14	29	0	0	0	0
chr9_44615944	Mll1	chr9	44615945	C	G	TRUE	TRUE		3.03	30.04	20.8	139	1	133	2	97	30	71	54	5	2	13	3
chr9_44626850	Mll1	chr9	44626851	C	T	FALSE	TRUE	M3417I M3414I	3.03	33.4	13	74	0	76	0	77	32	40	31	12	1	4	2
chr9_44657270	Mll1	chr9	44657271	C	T	FALSE	TRUE	G455R G455R	3.03	33.75	52.94	300	0	334	0	176	87	179	94	0	2	4	4
chr9_45138036	Tmprss13	chr9	45138037	T	G	FALSE	FALSE	S162A	2.7	30.76	NaN	250	0	237	0	128	60	119	50	0	0	0	0
chr9_45510035	Dscaml1	chr9	45510036	T	C	FALSE	FALSE	M893T M325T	3.09	34.84	NaN	78	0	109	0	39	27	55	25	0	0	0	0
chr9_46037994	Apoa1	chr9	46037995	C	A	FALSE	FALSE	T102K	3.39	44.44	100	64	2	40	2	29	23	26	21	0	2	0	1
chr9_48772998	Htr3b	chr9	48772999	C	T	TRUE	TRUE		3.08	30.84	NaN	40	0	38	0	24	18	27	8	0	0	0	0
chr9_48817272	Usp28	chr9	48817273	T	A	FALSE	FALSE	F232I F232I	2.88	32.12	44.09	91	0	102	1	59	26	46	24	1	2	7	5
chr9_49076678	Gm4894	chr9	49076679	G	C	FALSE	FALSE	M1I	2.68	30.57	NaN	68	0	86	1	67	24	49	30	0	0	0	0
chr9_49376126	Gm11149	chr9	49376127	C	T	TRUE	TRUE		2.64	30.02	NaN	246	0	273	0	129	48	137	68	0	0	0	0
chr9_50408676	Sdhd	chr9	50408677	T	C	FALSE	FALSE	I49V	3.16	30	31.99	84	0	63	0	50	20	50	23	33	23	66	25
chr9_50444605	Dlat	chr9	50444606	A	G	FALSE	FALSE	V618A	3.21	32.9	34.12	137	0	138	0	89	46	84	39	20	12	49	24
chr9_51021864	Pou2af1	chr9	51021865	G	A	TRUE	TRUE		2.9	65.85	NaN	204	24	203	14	56	107	70	136	0	0	0	0
chr9_51810802	Gapdh	chr9	51810803	G	A	FALSE	FALSE	A195V	3.69	31.7	100	568	2	508	1	335	170	372	160	0	0	0	2
chr9_53294204	Atm	chr9	53294205	G	A	TRUE	FALSE		3.22	33.11	48.81	289	0	256	0	150	75	151	74	1	0	3	3
chr9_53378724	Npat	chr9	53378725	C	T	TRUE	FALSE		3.14	37.03	15.91	110	0	79	0	53	28	55	36	1	1	7	1
chr9_53378866	Npat	chr9	53378867	A	G	FALSE	FALSE	T1257A	3.14	32.17	31.16	147	0	114	0	77	34	72	37	13	4	11	7
chr9_53619680	Slc35f2	chr9	53619681	C	T	TRUE	FALSE		3.23	31.93	NaN	98	1	98	2	63	36	53	20	0	0	0	0
chr9_54447439	Idh3a	chr9	54447440	C	T	FALSE	FALSE	P255S P187S P274S	3.06	32.65	41.5	468	0	415	1	284	130	265	137	38	32	63	40
chr9_55828619	Rfpl3s	chr9	55828620	C	T	FALSE	FALSE	A26T	3.51	33.68	NaN	164	0	128	0	99	40	90	61	0	0	0	0
chr9_56740142	Cspg4	chr9	56740143	C	T	FALSE	FALSE	P1225S P1496S	3.07	32.51	NaN	165	0	172	0	93	42	89	46	0	0	0	0
chr9_57453789	Cplx3	chr9	57453790	C	T	TRUE	FALSE		3.11	33.62	NaN	237	0	271	1	142	70	152	79	0	0	0	0
chr9_57809368	Sema7a	chr9	57809369	G	A	TRUE	FALSE		2.97	58.1	0	37	0	54	0	9	20	21	24	2	0	0	0
chr9_57873939	Cyp11a1	chr9	57873940	T	A	FALSE	FALSE	F425I	3.25	28.56	NaN	89	0	100	0	79	28	61	29	0	0	0	0
chr9_57966504	Ccdc33	chr9	57966505	C	T	FALSE	FALSE	S16N S16N	3.14	35.97	NaN	190	0	193	0	123	69	112	63	0	0	0	0
chr9_58082463	Pml	chr9	58082464	C	T	TRUE	TRUE		3.23	34.42	39.66	119	0	132	0	81	49	92	43	8	5	21	14
chr9_59769697	Myo9a	chr9	59769698	C	T	TRUE	FALSE		3.35	35.53	38.93	122	0	120	0	63	35	93	51	1	4	12	6
chr9_64155273	Dis3l	chr9	64155274	C	T	FALSE	FALSE	G857E G857E G940E	3.36	30.41	45.91	110	0	124	0	84	44	109	42	4	1	4	5
chr9_65063197	Parp16	chr9	65063198	G	C	TRUE	TRUE		3.37	98.65	100	122	2	109	0	2	120	1	100	0	1	0	0
chr9_65437609	Pif1	chr9	65437610	C	T	TRUE	FALSE		3.29	29.95	13.52	160	0	151	0	114	42	96	50	5	1	3	0
chr9_66310761	Herc1	chr9	66310762	G	A	FALSE	FALSE	G3008R G559R	3.08	72	71.38	173	0	135	0	37	118	43	91	1	0	1	3
chr9_66598775	Car12	chr9	66598776	T	G	FALSE	FALSE	F158V F158V F158V	3.07	26.3	0	318	1	361	2	250	102	253	80	2	0	4	0
chr9_67759426	Vps13c	chr9	67759427	C	T	FALSE	FALSE	Q1108-	2.87	29.26	0	301	0	282	0	199	70	141	76	1	0	7	0
chr9_67775260	Vps13c	chr9	67775261	A	G	TRUE	FALSE		2.87	37.27	11.02	278	0	261	0	119	76	141	79	2	0	24	3
chr9_70298144	Rnf111	chr9	70298145	C	T	TRUE	FALSE		2.28	44.56	20	45	0	42	1	17	15	14	10	0	1	2	0
chr9_72146514	Zfp280d	chr9	72146515	T	A	FALSE	TRUE	L24- L24- L24-	2.17	61.85	100	56	0	50	0	15	17	5	21	0	0	0	1
chr9_72773742	Pygo1	chr9	72773743	C	G	FALSE	FALSE	P9A	3	27.96	NaN	80	3	84	0	46	17	44	18	0	0	0	0
chr9_72860651	Ccpg1	chr9	72860652	C	T	FALSE	FALSE	Q481- Q581- Q581- Q581- Q581-	3.13	26.61	15.44	49	0	50	0	30	9	38	16	3	1	7	1
chr9_72923318	Rab27a	chr9	72923319	A	C	FALSE	FALSE	K33T K33T K33T	3.23	34	NaN	320	1	318	0	252	137	205	99	0	0	0	0
chr9_73517363	Unc13c	chr9	73517364	C	T	FALSE	FALSE	E1473K	2.96	34.97	29.19	49	0	24	0	20	7	27	20	1	2	4	0
chr9_73780654	Unc13c	chr9	73780655	C	T	FALSE	FALSE	M240I	2.96	36.64	0	96	0	100	0	73	39	61	39	2	0	2	0
chr9_73996602	Wdr72	chr9	73996603	C	T	TRUE	FALSE		3.02	37.54	NaN	48	0	76	1	36	20	47	30	0	0	0	0
chr9_74058310	Wdr72	chr9	74058311	C	T	FALSE	FALSE	L845F	3.02	30.74	NaN	144	0	123	1	67	42	92	33	0	0	0	0
chr9_74857607	BC031353	chr9	74857608	C	T	FALSE	TRUE	P568S P561S	3.07	31.5	20.78	163	0	177	0	87	64	127	45	3	0	1	1
chr9_74984169	Myo5a	chr9	74984170	A	G	TRUE	FALSE		3.12	33.21	42.18	154	0	166	0	97	49	82	40	10	8	20	14
chr9_75123334	Myo5c	chr9	75123335	G	C	FALSE	FALSE	K816N K341N	3.33	27.46	NaN	91	0	90	0	71	32	95	32	0	0	0	0
chr9_75523297	Scg3	chr9	75523298	T	C	FALSE	FALSE	T185A T185A	3.3	100	NaN	198	0	159	0	0	132	0	162	0	0	0	0
chr9_75623906	Bmp5	chr9	75623907	G	A	FALSE	FALSE	W3-	2.65	30.9	NaN	166	0	139	0	73	35	83	35	0	0	0	0
chr9_77087461	2310046A06Rik	chr9	77087462	G	T	FALSE	FALSE	Q67K Q119K Q67K	2.86	32.48	NaN	197	0	240	0	133	63	158	77	0	0	0	0
chr9_78326352	Eef1a1	chr9	78326353	T	C	TRUE	TRUE		3.37	34.74	31.08	351	0	302	0	201	135	193	83	698	303	1333	613
chr9_78386093	Slc17a5	chr9	78386094	C	T	FALSE	FALSE	E455K E429K	3.54	34.19	52.44	104	0	103	0	74	51	78	32	4	5	2	1
chr9_79481545	Col12a1	chr9	79481546	G	A	FALSE	TRUE	Q2369-	2.63	32.71	NaN	207	0	239	0	124	63	104	48	0	0	0	0
chr9_80133574	Myo6	chr9	80133575	T	A	TRUE	FALSE		2.74	33.73	30	188	0	184	0	92	49	112	55	0	0	7	3
chr9_82789705	Phip	chr9	82789706	C	T	FALSE	FALSE	E938K E938K E19K	2.6	28.59	43.95	220	0	189	0	124	41	98	52	5	7	17	11
chr9_83293318	Lca5	chr9	83293319	C	T	FALSE	FALSE	D340N D340N	2.85	32.84	30.86	178	0	179	0	120	57	113	57	1	0	2	1
chr9_83755866	Ttk	chr9	83755867	G	A	TRUE	FALSE		2.78	32.29	21.65	85	0	79	0	54	24	44	23	18	6	18	4
chr9_85220097	Fam46a	chr9	85220098	C	T	FALSE	FALSE	R93H R112H	2.51	34.4	NaN	369	0	377	1	198	107	185	94	0	0	0	0
chr9_85613523	Ibtk	chr9	85613524	A	C	FALSE	TRUE	I747S I187S	2.85	30.96	15.64	281	1	246	0	167	69	152	75	16	4	16	2
chr9_87608383	Tbx18	chr9	87608384	T	C	FALSE	FALSE	K324R	2.61	31.71	NaN	265	0	202	0	116	70	147	57	0	0	0	0
chr9_88351408	Syncrip	chr9	88351409	C	T	FALSE	FALSE	G480E G480E G382E G480E	3.15	36.36	26.32	111	0	124	0	72	46	79	41	40	16	63	21
chr9_89496151	AF529169	chr9	89496152	C	T	FALSE	FALSE	E677K	2.85	34.52	NaN	176	1	164	0	102	48	91	55	0	0	0	0
chr9_91258892	Zic1	chr9	91258893	G	A	TRUE	FALSE		1.74	45.52	NaN	221	0	198	0	58	40	55	57	0	0	0	0
chr9_94611783	Slc9a9	chr9	94611784	T	C	FALSE	FALSE	F134L	2.41	33.63	NaN	170	0	159	0	123	69	106	48	0	0	0	0
chr9_95655123	Pls1	chr9	95655124	G	A	TRUE	FALSE		2.69	65.71	NaN	88	0	89	0	15	68	34	42	0	0	0	0
chr9_95774530	Atr	chr9	95774531	T	G	FALSE	FALSE	H792Q	2.97	36.22	35.16	185	0	179	0	104	52	110	71	3	0	2	2
chr9_95936098	Xrn1	chr9	95936099	A	C	FALSE	FALSE	K1305T K1305T	3.11	28.69	17.14	196	0	161	0	148	47	100	62	1	2	6	0
chr9_96587596	Zbtb38	chr9	96587597	C	T	FALSE	FALSE	D618N D618N D618N D618N	3	31.81	24.07	102	0	112	0	70	41	73	28	9	3	13	4
chr9_98346786	Rbp1	chr9	98346787	G	A	TRUE	TRUE		2.73	62.74	100	99	0	70	0	26	35	30	61	0	7	0	4
chr9_98399200	Rbp2	chr9	98399201	G	A	FALSE	FALSE	G47D	2.68	34.11	16.67	371	1	356	0	208	108	188	97	0	0	5	1
chr9_98855670	Foxl2os	chr9	98855671	A	G	TRUE	TRUE		3.1	25.31	NaN	50	0	64	0	35	12	27	9	0	0	0	0
chr9_99420743	Armc8	chr9	99420744	C	T	TRUE	TRUE		3.12	40.02	17.25	126	0	106	0	52	42	64	37	3	2	9	1
chr9_99420941	Armc8	chr9	99420942	G	A	TRUE	FALSE		3.12	61.51	70.29	251	0	224	0	101	128	63	146	1	4	5	11
chr9_99521061	A4gnt	chr9	99521062	C	T	TRUE	FALSE		3.16	30.73	NaN	147	0	114	0	77	38	84	34	0	0	0	0
chr9_100687074	Stag1	chr9	100687075	C	T	TRUE	TRUE		3.11	35.23	28.33	130	0	155	0	75	40	72	40	6	2	12	5
chr9_101088324	Ppp2r3a	chr9	101088325	C	T	TRUE	FALSE		3.16	36.12	36.25	354	0	305	0	215	112	223	137	7	3	3	3
chr9_101825707	Ephb1	chr9	101825708	C	A	TRUE	TRUE		2.65	42.35	NaN	60	0	51	0	24	18	25	18	0	0	0	0
chr9_102492798	Cep63	chr9	102492799	G	A	FALSE	TRUE	S566F	3.08	68.96	100	130	0	113	0	32	54	20	67	0	0	0	1
chr9_102632454	Amotl2	chr9	102632455	T	G	FALSE	TRUE	W678G W369G W711G	2.93	30.69	26.75	63	5	59	3	50	21	40	19	21	5	28	13
chr9_103161771	1300017J02Rik	chr9	103161772	C	T	FALSE	FALSE	G520E	3.32	38.42	NaN	96	0	132	0	61	45	73	40	0	0	0	0
chr9_103382196	Bfsp2	chr9	103382197	C	A	FALSE	FALSE	M120I	3.05	25.77	NaN	140	0	136	0	92	32	101	35	0	0	0	0
chr9_103910492	Nphp3	chr9	103910493	G	A	FALSE	FALSE	G234D G234D G234D	2.9	70.07	100	412	1	416	0	102	240	103	240	0	0	0	1
chr9_103923134	Nphp3	chr9	103923135	G	A	FALSE	FALSE	G531E G531E	2.9	69.33	0	151	0	175	0	37	88	39	84	0	0	2	0
chr9_103938166	Nphp3	chr9	103938167	C	G	FALSE	FALSE	A938G A938G	2.9	24.21	0	132	1	116	0	92	26	87	32	1	0	2	0
chr9_104025446	Acad11	chr9	104025447	C	T	FALSE	FALSE	A690V	2.92	17.99	56.13	118	0	108	0	87	17	65	17	6	9	3	1
chr9_104091460	Dnajc13	chr9	104091461	C	T	TRUE	FALSE		2.85	31.17	34.32	207	1	159	0	83	39	67	29	8	2	24	14
chr9_104139481	Dnajc13	chr9	104139482	C	T	FALSE	FALSE	G107E G107E	2.85	66.66	65.21	289	0	311	1	74	143	84	173	1	4	8	14
chr9_105299791	Aste1	chr9	105299792	C	T	TRUE	FALSE		2.83	30.31	24.07	166	0	146	0	77	28	75	40	2	1	4	1
chr9_105584536	Pik3r4	chr9	105584537	G	A	TRUE	FALSE		2.76	34	63.66	44	0	63	0	31	15	17	10	0	3	4	6
chr9_105601207	Col6a6	chr9	105601208	G	A	TRUE	FALSE		2.86	30.92	NaN	138	0	135	0	69	28	73	36	0	0	0	0
chr9_105604561	Col6a6	chr9	105604562	C	T	TRUE	FALSE		2.86	35.89	NaN	105	0	116	0	48	21	59	41	0	0	0	0
chr9_105677014	Col6a6	chr9	105677015	C	T	TRUE	FALSE		2.86	30.45	NaN	494	1	437	0	266	105	247	122	0	0	0	0
chr9_105830543	Gm7455	chr9	105830544	G	A	TRUE	FALSE		3.03	32.17	NaN	160	0	158	0	91	59	91	33	0	0	0	0
chr9_105830826	Gm7455	chr9	105830827	T	G	FALSE	FALSE	E1069A	3.03	26.15	NaN	114	0	102	0	71	25	73	26	0	0	0	0
chr9_105842082	Gm7455	chr9	105842083	A	C	TRUE	FALSE		3.03	30.35	NaN	141	0	141	0	69	33	77	31	0	0	0	0
chr9_105898367	Col6a4	chr9	105898368	C	T	FALSE	FALSE	R2253K	3.2	32.02	NaN	201	0	211	0	131	50	121	74	0	0	0	0
chr9_106338173	Acy1	chr9	106338174	C	T	FALSE	FALSE	R126K	3.09	30.64	19.84	263	1	303	1	165	78	162	67	7	3	12	2
chr9_106365699	Pcbp4	chr9	106365700	G	A	FALSE	FALSE	A388T	3	69.21	66.47	74	0	47	0	14	33	14	30	12	38	30	43
chr9_106964357	Dock3	chr9	106964358	T	C	FALSE	FALSE	Q174R Q174R	3.03	30.16	NaN	138	0	145	0	83	56	88	27	0	0	0	0
chr9_107501013	Sema3b	chr9	107501014	C	T	TRUE	TRUE		2.88	26.38	0	51	0	39	0	14	12	25	6	2	0	2	0
chr9_107834746	4921517D21Rik	chr9	107834747	G	A	TRUE	TRUE		3.05	65.16	NaN	151	0	143	0	44	85	49	89	0	0	0	0
chr9_107960520	Rnf123	chr9	107960521	C	T	FALSE	TRUE	E663K E995K E663K	3.05	34.8	19.99	140	0	144	1	73	44	81	39	8	4	14	2
chr9_108270293	Usp4	chr9	108270294	G	A	FALSE	FALSE	D367N D320N	3.42	42.49	27.73	41	1	44	0	28	22	14	9	17	5	33	14
chr9_108351212	Klhdc8b	chr9	108351213	C	T	FALSE	TRUE	R271K R271K	3.29	64	NaN	262	0	241	0	93	157	67	128	0	0	0	0
chr9_108391676	Lamb2	chr9	108391677	C	G	FALSE	FALSE	Q1586E	3.13	27.37	15.22	134	0	126	0	75	26	70	29	10	2	23	4
chr9_108396167	Usp19	chr9	108396168	T	A	FALSE	FALSE	S232T S233T S232T S233T S232T	3.03	30.9	25.9	180	0	202	0	121	58	104	43	6	2	17	6
chr9_108484299	P4htm	chr9	108484300	G	A	FALSE	TRUE	L255F	3.31	33.75	NaN	80	0	82	0	52	27	52	26	0	0	0	0
chr9_109014016	Plxnb1	chr9	109014017	C	T	TRUE	FALSE		3.03	25.44	100	143	0	148	0	85	46	97	24	0	0	0	1
chr9_109087798	Fbxw13	chr9	109087799	G	A	TRUE	FALSE		3.28	68.5	NaN	360	0	336	0	90	242	109	198	0	0	0	0
chr9_109229140	Fbxw28	chr9	109229141	C	T	FALSE	FALSE	C359Y C359Y	3.6	18.24	0	355	0	315	1	314	79	315	63	0	0	2	0
chr9_109459592	Fbxw15	chr9	109459593	C	T	FALSE	FALSE	G331R	3.32	31.52	NaN	92	0	78	0	61	38	95	37	0	0	0	0
chr9_109624732	Fbxw26	chr9	109624733	A	C	FALSE	FALSE	F337V	3.41	26.75	NaN	400	0	328	0	268	87	242	102	0	0	0	0
chr9_111174440	Epm2aip1	chr9	111174441	G	A	TRUE	TRUE		2.96	31.32	35.16	98	0	129	0	55	28	69	29	2	2	3	0
chr9_112039061	Arpp21	chr9	112039062	C	T	FALSE	FALSE	G73E G395E G415E G415E G346E G448E	2.53	58.06	NaN	98	1	101	2	33	50	44	57	0	0	0	0
chr9_112088252	Arpp21	chr9	112088253	A	G	TRUE	TRUE		2.53	27.45	NaN	106	0	87	0	64	22	51	22	0	0	0	0
chr9_113721805	Clasp2	chr9	113721806	T	C	TRUE	TRUE		3.05	34.16	NaN	170	0	173	0	100	51	83	44	0	0	0	0
chr9_114239361	Bcl2a1c	chr9	114239362	C	T	FALSE	FALSE	P30L	3.15	26.75	NaN	222	0	233	0	191	57	133	69	0	0	0	0
chr9_114538175	Cnot10	chr9	114538176	T	C	FALSE	TRUE	T127A T127A T127A T127A T127A T127A	3.5	27.73	41.81	111	1	96	0	60	29	66	21	30	17	21	20
chr9_115869550	Gadl1	chr9	115869551	C	T	FALSE	FALSE	A269V	2.81	27.02	NaN	337	1	349	0	176	64	167	63	0	0	0	0
chr9_116019088	Tgfbr2	chr9	116019089	G	A	TRUE	FALSE		2.79	30.19	40.76	240	0	249	0	151	70	130	52	4	2	8	6
chr9_116628482	Rbms3	chr9	116628483	C	T	FALSE	FALSE	G82D G227D G227D G243D G227D G227D G276D G227D	2.53	28.6	NaN	835	0	748	0	477	174	416	187	0	0	0	0
chr9_117971273	Azi2	chr9	117971274	G	A	TRUE	TRUE		2.7	25.54	13.95	196	2	208	0	138	45	106	39	14	0	16	5
chr9_118979121	Vill	chr9	118979122	A	G	FALSE	FALSE	K130R K691R	3.04	31.1	NaN	65	2	42	0	47	19	24	14	0	0	0	0
chr9_119841811	Gorasp1	chr9	119841812	C	T	FALSE	FALSE	G91D	2.84	36.32	24.33	176	0	197	1	100	47	97	69	5	2	3	0
chr9_121759317	Higd1a	chr9	121759318	C	T	FALSE	FALSE	A74T A74T	3.11	33.31	19.35	281	1	292	0	176	85	172	89	2	1	3	0
chr9_122046191	Snrk	chr9	122046192	C	T	FALSE	FALSE	T21I T21I T21I	2.88	32.09	13.24	86	0	99	0	60	27	54	27	2	0	6	1
chr9_122797646	Zfp167	chr9	122797647	T	C	TRUE	TRUE		3.05	44.45	NaN	56	1	45	0	31	25	24	19	0	0	0	0
chr9_122869068	Kif15	chr9	122869069	T	C	TRUE	TRUE		3.16	39.5	40.01	119	2	116	0	101	68	75	47	8	2	11	10
chr9_123719790	Cxcr6	chr9	123719791	G	A	TRUE	FALSE		2.93	70.1	NaN	153	0	159	0	48	102	39	103	0	0	0	0
chr9_124041817	Ccr5	chr9	124041818	G	T	TRUE	TRUE		3.44	36.59	NaN	116	0	81	0	82	48	67	38	0	0	0	0
chr8_3198065	Insr	chr8	3198066	G	A	FALSE	FALSE	A493V A456V	4	25.17	0	26	0	23	0	21	8	29	9	2	0	9	0
chr8_3478988	1700019B03Rik	chr8	3478989	G	A	FALSE	TRUE	G188D	4.26	77.49	NaN	134	0	106	0	28	86	27	104	0	0	0	0
chr8_3668362	1810033B17Rik	chr8	3668363	A	C	TRUE	TRUE		4.06	22.96	NaN	77	3	57	1	73	20	67	22	0	0	0	0
chr8_3876306	Cd209d	chr8	3876307	C	T	FALSE	FALSE	A133T A103T	4.32	22.04	NaN	40	0	43	0	49	14	43	12	0	0	0	0
chr8_9987692	Abhd13	chr8	9987693	G	A	FALSE	FALSE	V97M V97M	3.5	25.54	10.05	432	0	392	0	271	99	284	92	16	3	18	1
chr8_11008100	Irs2	chr8	11008101	C	T	TRUE	FALSE		3.84	84.33	75.7	73	0	62	1	15	61	8	66	8	20	2	12
chr8_13063295	Proz	chr8	13063296	G	A	FALSE	TRUE	R39K	4.09	73.79	NaN	74	0	55	0	21	41	15	66	0	0	0	0
chr8_13580063	Rasa3	chr8	13580064	C	G	FALSE	FALSE	S571T S34T	3.87	24.51	16.81	111	0	140	0	110	29	122	49	59	24	88	11
chr8_13771435	Cdc16	chr8	13771436	C	T	TRUE	FALSE		4.26	74.5	63.16	180	0	107	0	47	123	35	118	10	20	26	42
chr8_13881148	Zfp828	chr8	13881149	C	T	TRUE	TRUE		4.14	76.1	67.69	144	0	120	0	50	136	37	144	9	9	9	26
chr8_14930083	Arhgef10	chr8	14930084	C	T	FALSE	TRUE	S108F S108F S108F	3.72	27.54	28.51	113	0	125	0	96	31	83	39	6	4	6	0
chr8_14942625	Arhgef10	chr8	14942626	C	T	FALSE	FALSE	T288I T287I	3.72	78.09	100	55	0	63	0	21	62	7	41	0	3	0	0
chr8_15125166	Myom2	chr8	15125167	C	A	FALSE	FALSE	L1249I	3.81	23.33	NaN	70	0	81	0	55	12	56	25	0	0	0	0
chr8_15998852	Csmd1	chr8	15998853	T	A	FALSE	FALSE	K2283M	3.12	21.74	NaN	101	0	81	0	92	24	69	21	0	0	0	0
chr8_19210502	Defb46-ps	chr8	19210503	G	A	TRUE	TRUE		4.24	25.05	NaN	478	0	344	0	398	134	380	126	0	0	0	0
chr8_23114831	Atp7b	chr8	23114832	A	C	FALSE	FALSE	F1028V	3.86	21.58	NaN	53	0	44	0	37	19	48	9	0	0	0	0
chr8_23286392	Ckap2	chr8	23286393	C	T	FALSE	FALSE	G370E	4.13	69.79	70.85	125	0	119	0	30	81	40	82	33	69	30	83
chr8_25012541	Zmat4	chr8	25012542	C	T	FALSE	FALSE	S14F S83F	3.34	76.43	NaN	210	1	207	0	63	154	37	183	0	0	0	0
chr8_25805763	Adam3	chr8	25805764	A	G	TRUE	FALSE		4.32	70.9	NaN	158	1	148	0	64	167	56	126	0	0	0	0
chr8_26666207	Fgfr1	chr8	26666208	C	T	FALSE	TRUE	S107F S107F	4	25.88	49.69	165	0	115	0	106	36	100	36	3	0	4	5
chr8_26787312	Whsc1l1	chr8	26787313	T	C	TRUE	TRUE		4.03	21.1	31.9	30	1	35	1	46	10	31	12	9	6	12	4
chr8_27109945	Fnta	chr8	27109946	C	T	FALSE	FALSE	E370K	3.79	23.26	20.69	87	0	96	0	67	25	84	22	97	28	109	26
chr8_27120159	Fnta	chr8	27120160	C	T	TRUE	FALSE		3.79	27.1	20.44	392	0	424	1	339	127	312	115	58	12	81	24
chr8_27221231	Hook3	chr8	27221232	A	G	FALSE	FALSE	V40A	4.05	65.3	53.65	158	0	154	0	65	103	52	121	1	3	6	6
chr8_28253561	Rab11fip1	chr8	28253562	A	C	TRUE	TRUE		4.24	20.44	100	73	0	63	0	63	11	57	25	0	0	0	1
chr8_32270359	Mak16	chr8	32270360	C	T	TRUE	TRUE		4.14	74.22	77.55	47	1	42	0	14	55	23	54	12	43	23	78
chr8_32346349	Fut10	chr8	32346350	C	T	TRUE	FALSE		4.29	77.28	59.34	235	0	237	0	89	258	64	268	1	0	4	6
chr8_34692738	Tex15	chr8	34692739	A	C	FALSE	FALSE	E2614A E334A	4.11	22.63	NaN	313	0	290	0	287	103	279	68	0	0	0	0
chr8_41364966	Fgf20	chr8	41364967	C	T	TRUE	TRUE		3.51	28.05	NaN	69	0	66	0	45	17	55	22	0	0	0	0
chr8_41840074	Adam25	chr8	41840075	G	A	TRUE	FALSE		4.35	23.22	NaN	439	0	371	0	361	98	375	127	0	0	0	0
chr8_41911517	Adam39	chr8	41911518	T	A	FALSE	FALSE	F531I	4.34	23.62	NaN	214	0	192	0	247	80	234	69	0	0	0	0
chr8_41985550	Slc7a2	chr8	41985551	T	C	FALSE	FALSE	V173A V173A	3.59	22.53	NaN	288	0	256	1	238	73	225	62	0	0	0	0
chr8_42085047	Mtus1	chr8	42085048	C	T	FALSE	FALSE	M329I M1019I M1019I M1I M249I	3.69	70.36	0	352	0	347	0	95	244	100	220	1	0	2	0
chr8_44215892	Triml1	chr8	44215893	A	T	FALSE	FALSE	F337I F342I	3.67	22.44	NaN	287	0	265	1	244	57	206	81	0	0	0	0
chr8_44607281	Adam26b	chr8	44607282	G	A	TRUE	FALSE		3.93	74.02	NaN	386	0	360	0	116	339	103	285	0	0	0	0
chr8_47028023	Ccdc110	chr8	47028024	C	T	FALSE	FALSE	H533Y	4.04	19.38	NaN	102	0	93	0	93	28	100	20	0	0	0	0
chr8_49313924	Odz3	chr8	49313925	G	A	TRUE	FALSE		3.69	73.54	67.14	155	0	164	1	54	147	46	131	5	13	4	4
chr8_55766764	Wdr17	chr8	55766765	A	G	TRUE	FALSE		3.52	25.93	NaN	177	1	157	0	144	38	140	70	0	0	0	0
chr8_58351112	Adam29	chr8	58351113	G	A	FALSE	FALSE	P368S	3.79	69.93	NaN	186	0	171	0	62	162	62	128	0	0	0	0
chr8_64473324	Ddx60	chr8	64473325	A	G	FALSE	FALSE	K1183R	3.73	28.94	0	123	0	107	0	99	48	98	34	4	0	6	0
chr8_66535146	Tll1	chr8	66535147	G	A	FALSE	FALSE	P542L	3.53	74.11	NaN	57	0	101	0	24	63	29	89	0	0	0	0
chr8_72323328	Atp13a1	chr8	72323329	C	T	FALSE	FALSE	P77S P586S	4.26	16.97	20.05	118	1	99	0	91	32	115	17	35	10	52	12
chr8_72620114	Ncan	chr8	72620115	G	A	TRUE	TRUE		4.33	22.29	NaN	61	0	62	0	73	21	63	18	0	0	0	0
chr8_72631868	Ncan	chr8	72631869	G	C	TRUE	FALSE		4.33	23.45	NaN	137	0	166	4	201	57	162	55	0	0	0	0
chr8_72706023	Tmem161a	chr8	72706024	C	T	TRUE	TRUE		4.28	23.4	27.49	157	0	182	1	207	58	139	49	8	4	28	10
chr8_72749321	Armc6	chr8	72749322	C	T	TRUE	FALSE		4.15	25.38	23.87	72	0	100	0	62	26	93	28	15	2	20	9
chr8_73415557	Slc5a5	chr8	73415558	A	C	FALSE	FALSE	V139G	3.9	21.65	NaN	87	5	87	10	81	17	63	27	0	0	0	0
chr8_73985449	Abhd8	chr8	73985450	C	T	TRUE	FALSE		3.92	20.98	26.77	67	0	67	0	49	12	60	17	16	3	34	15
chr8_74003101	Ano8	chr8	74003102	G	A	FALSE	FALSE	T466I T784I	3.98	74.01	78.41	84	0	80	0	31	88	28	80	2	11	3	6
chr8_74216628	B3gnt3	chr8	74216629	G	A	TRUE	FALSE		4.28	72.47	76.16	214	0	192	0	66	174	59	155	3	21	12	25
chr8_77636443	Mcm5	chr8	77636444	C	T	FALSE	FALSE	S142L S142L S142L	3.91	23.58	22.99	41	0	30	0	37	11	44	14	49	19	82	21
chr8_81880308	Smad1	chr8	81880309	C	G	FALSE	FALSE	A154P A154P A138P	3.91	22.46	44.41	127	1	98	0	109	29	93	30	4	5	6	3
chr8_83138473	Frem3	chr8	83138474	T	G	FALSE	FALSE	F1166V	3.94	21.96	NaN	154	0	161	0	119	33	112	32	0	0	0	0
chr8_86453669	Lphn1	chr8	86453670	G	C	TRUE	FALSE		4.19	19.51	31.42	66	0	99	0	83	23	84	18	6	3	5	2
chr8_87696000	Gm6531	chr8	87696001	A	C	TRUE	TRUE		4.21	23.87	NaN	346	3	268	0	316	98	293	93	0	0	0	0
chr8_89029088	Abcc12	chr8	89029089	G	A	TRUE	TRUE		4.16	26.81	NaN	84	1	102	0	75	25	60	25	0	0	0	0
chr8_91555235	Sall1	chr8	91555236	A	G	FALSE	FALSE	V713A	3.69	22.68	NaN	194	2	231	1	164	45	155	49	0	0	0	0
chr8_92772167	Tox3	chr8	92772168	G	A	TRUE	TRUE		3.41	28.12	NaN	77	0	62	0	47	21	49	17	0	0	0	0
chr8_95725459	Ces1e	chr8	95725460	T	C	FALSE	FALSE	Q511R	3.79	22.71	NaN	155	0	133	0	133	37	118	37	0	0	0	0
chr8_96052459	Ces5a	chr8	96052460	G	A	TRUE	FALSE		4.21	75.52	NaN	232	1	240	4	66	240	78	208	0	0	0	0
chr8_97634635	Kifc3	chr8	97634636	G	A	TRUE	TRUE		3.84	24.87	0	150	0	212	0	219	65	177	68	6	0	6	0
chr8_105174569	Cdh11	chr8	105174570	C	A	FALSE	FALSE	R448M	3	32.46	NaN	138	0	137	1	103	48	82	41	0	0	0	0
chr8_106816840	Cmtm2a	chr8	106816841	T	C	FALSE	FALSE	E39G E39G	4.5	27.57	NaN	178	0	216	0	188	64	170	74	0	0	0	0
chr8_107163975	Fam96b	chr8	107163976	T	C	TRUE	FALSE		4.4	22.23	25.61	38	0	27	0	32	9	38	11	29	13	88	28
chr8_107478533	Ces2f	chr8	107478534	G	C	FALSE	FALSE	R404T R535T	3.94	25.04	NaN	145	0	152	0	141	51	115	35	0	0	0	0
chr8_108771077	Prmt7	chr8	108771078	T	C	FALSE	FALSE	V510A	4.12	24.52	28.52	203	0	194	1	165	61	194	57	7	2	11	5
chr8_111324492	Zfhx3	chr8	111324493	C	T	TRUE	FALSE		3.65	22.54	26.52	82	0	73	0	72	20	79	24	1	3	6	0
chr8_112092966	Txnl4b	chr8	112092967	G	A	TRUE	TRUE		3.88	75.25	78.27	183	0	189	0	44	136	56	168	3	8	3	13
chr8_113043186	Hydin	chr8	113043187	A	G	FALSE	FALSE	T2211A	4.07	27.15	NaN	62	0	51	0	41	14	39	16	0	0	0	0
chr8_113262431	Mtss1l	chr8	113262432	C	G	FALSE	FALSE	P473A P535A	4.07	23.09	0	53	2	39	0	47	21	57	13	0	0	1	0
chr8_113389986	Cog4	chr8	113389987	G	A	FALSE	FALSE	V432I V359I	3.24	100	100	31	0	52	0	0	43	0	31	0	16	0	13
chr8_113418675	Fuk	chr8	113418676	T	A	FALSE	TRUE	S179C	3.35	33.97	NaN	156	0	172	0	87	42	107	58	0	0	0	0
chr8_114213283	Ctrb1	chr8	114213284	G	A	TRUE	FALSE		4.46	26.56	NaN	73	8	96	11	87	26	69	33	0	0	0	0
chr8_114414703	Chst5	chr8	114414704	G	A	TRUE	FALSE		4.38	23.38	NaN	336	1	346	0	326	94	334	108	0	0	0	0
chr8_114414883	Chst5	chr8	114414884	C	T	FALSE	FALSE	M1I	4.38	22.02	NaN	306	1	317	0	348	93	305	92	0	0	0	0
chr8_115305464	Cntnap4	chr8	115305465	G	A	TRUE	FALSE		3.54	73.2	54.6	335	0	287	0	76	269	105	235	0	3	5	5
chr8_115327024	Cntnap4	chr8	115327025	A	T	FALSE	FALSE	H655L H655L H655L	3.54	22.51	55.88	40	0	35	0	46	13	33	10	2	2	2	3
chr8_115616244	Gm10280	chr8	115616245	G	T	TRUE	TRUE		3.83	73.93	0	90	0	71	0	36	88	17	65	0	0	1	0
chr8_115616253	Gm10280	chr8	115616254	G	A	TRUE	TRUE		3.83	72.19	0	87	0	74	0	34	77	20	65	0	0	1	0
chr8_116729553	Vat1l	chr8	116729554	G	A	TRUE	TRUE		3.76	96.09	NaN	32	0	30	0	1	30	2	44	0	0	0	0
chr8_120258570	Hsd17b2	chr8	120258571	C	T	FALSE	FALSE	A149V	3.82	25.45	NaN	58	0	53	0	74	25	46	16	0	0	0	0
chr8_121969666	Osgin1	chr8	121969667	C	T	TRUE	TRUE		3.9	26.9	13.79	173	0	195	0	150	59	137	47	3	1	4	0
chr8_123181998	Cox4nb	chr8	123181999	T	C	FALSE	TRUE	H205R	4.17	26.8	20.71	108	0	119	0	138	54	126	43	46	12	88	23
chr8_124939971	Zc3h18	chr8	124939972	C	T	FALSE	FALSE	S887F S865F S863F	4.13	21.91	15.02	41	1	51	0	53	11	38	18	22	5	44	7
chr8_128277649	Pcnxl2	chr8	128277650	G	T	FALSE	FALSE	S496R S872R S872R S1939R	3.75	99.27	NaN	210	1	250	1	3	268	1	274	0	0	0	0
chr8_128401398	Pcnxl2	chr8	128401399	A	G	FALSE	FALSE	S482P S673P	3.75	23.01	NaN	151	1	154	0	149	44	122	37	0	0	0	0
chr13_3589702	BC016423	chr13	3589703	G	C	FALSE	FALSE	Q227E	2.99	38.05	10.67	84	0	69	0	38	24	32	19	6	0	14	2
chr13_3593588	BC016423	chr13	3593589	T	G	FALSE	FALSE	D125A D125A	2.99	31.94	31.59	244	0	207	1	109	49	138	67	4	4	10	3
chr13_3883709	Net1	chr13	3883710	A	G	FALSE	FALSE	I465T I411T	2.97	27.79	16.67	45	0	33	0	23	15	27	7	0	0	5	1
chr13_4144513	Akr1c18	chr13	4144514	C	G	FALSE	FALSE	A64P A64P	2.65	21.5	3.97	180	0	176	0	111	24	98	37	22	0	20	2
chr13_4433684	Akr1c6	chr13	4433685	C	T	FALSE	FALSE	P17S	3.11	100	NaN	326	0	354	0	0	285	0	311	0	0	0	0
chr13_8836043	Wdr37	chr13	8836044	C	T	FALSE	FALSE	V318I V318I	3.08	64.42	70.07	228	0	197	0	65	111	79	150	1	0	2	5
chr13_11827929	Ryr2	chr13	11827930	G	A	TRUE	TRUE		2.5	100	NaN	125	0	116	2	0	96	0	73	0	0	0	0
chr13_12501502	Heatr1	chr13	12501503	G	A	FALSE	FALSE	E552K	2.97	65.21	83.75	124	0	172	0	46	83	35	69	1	6	3	15
chr13_13094570	Prl2c2	chr13	13094571	G	A	TRUE	FALSE		2.84	100	100	267	1	243	0	0	215	0	195	0	0	0	2
chr13_14107003	Tbce	chr13	14107004	G	A	FALSE	TRUE	P153L P153L	3.04	98.98	100	108	0	110	0	2	106	0	91	0	10	0	14
chr13_14283454	Arid4b	chr13	14283455	G	A	FALSE	FALSE	S521N S523N S1042N S1129N	3.07	100	100	65	0	43	0	0	46	0	37	0	0	0	10
chr13_19233926	Amph	chr13	19233927	G	T	FALSE	FALSE	A197S A649S A653S	2.43	100	NaN	127	0	119	1	0	123	0	75	0	0	0	0
chr13_19742636	Txndc3	chr13	19742637	T	G	FALSE	FALSE	N583H	3.19	47.05	NaN	50	0	35	0	19	17	35	31	0	0	0	0
chr13_23228843	Vmn1r218	chr13	23228844	G	A	FALSE	FALSE	G164D	2.7	28.75	NaN	633	0	537	0	324	133	355	141	0	0	0	0
chr13_23513852	Abt1	chr13	23513853	C	T	FALSE	FALSE	E267K	2.46	34.13	24.95	123	2	109	1	62	34	67	33	17	6	22	7
chr13_23515530	Abt1	chr13	23515531	C	T	TRUE	FALSE		2.46	24.59	43.22	355	0	370	0	174	56	151	50	5	2	13	11
chr13_23662749	Hist1h2ae	chr13	23662750	C	T	TRUE	FALSE		5.98	35.65	NaN	34	0	37	3	24	16	22	10	0	0	0	0
chr13_23662978	Hist1h2ae	chr13	23662979	G	A	TRUE	TRUE		5.98	26.57	NaN	79	0	92	0	39	13	38	15	0	0	0	0
chr13_23663019	Hist1h2ae	chr13	23663020	C	G	TRUE	TRUE		5.98	33.25	NaN	68	1	95	0	23	14	32	14	0	0	0	0
chr13_25081946	Gpld1	chr13	25081947	C	T	FALSE	TRUE	R829W	2.9	96.58	100	236	0	207	0	7	199	6	168	0	4	0	32
chr13_25297421	Dcdc2a	chr13	25297422	G	A	TRUE	TRUE		3.02	100	NaN	191	0	145	0	0	169	0	175	0	0	0	0
chr13_26861999	Hdgfl1	chr13	26862000	A	C	TRUE	TRUE		2.56	38.17	NaN	221	14	214	7	105	75	109	59	0	0	0	0
chr13_27445975	Prl8a2	chr13	27445976	C	A	TRUE	TRUE		2.77	36.27	NaN	158	0	154	0	81	36	83	62	0	0	0	0
chr13_34838996	Fam50b	chr13	34838997	A	C	FALSE	FALSE	I196L I196L	2.9	29.69	NaN	35	1	40	0	22	12	26	9	0	0	0	0
chr13_38577740	Bmp6	chr13	38577741	G	A	TRUE	FALSE		3.75	23.36	NaN	144	0	111	0	119	31	72	30	0	0	0	0
chr13_46897974	Kif13a	chr13	46897975	G	A	FALSE	FALSE	P637L	3.99	90.56	100	48	0	48	0	5	54	5	42	0	11	0	7
chr13_48997625	Fam120a	chr13	48997626	G	T	FALSE	FALSE	Q652K	3.84	100	99.59	173	0	146	0	0	177	0	155	0	105	1	156
chr13_51266749	Nxnl2	chr13	51266750	C	A	FALSE	FALSE	A20D	3.71	21.31	NaN	59	2	46	0	38	8	40	14	0	0	0	0
chr13_54840240	Gprin1	chr13	54840241	G	A	FALSE	FALSE	T527I T527I	4.21	100	NaN	87	0	117	0	0	169	0	123	0	0	0	0
chr13_55427081	Mxd3	chr13	55427082	A	G	TRUE	TRUE		3.96	19.59	16.52	32	0	44	1	29	8	36	8	24	3	58	13
chr13_57524327	Spock1	chr13	57524328	C	G	TRUE	TRUE		3.33	44.4	NaN	55	0	76	0	32	33	42	28	0	0	0	0
chr13_58280976	Ubqln1	chr13	58280977	G	A	FALSE	FALSE	A456V A45V A428V A62V	3.86	28.29	28.8	113	0	112	0	85	32	82	34	44	11	77	39
chr13_59828193	4932411G14Rik	chr13	59828194	T	G	FALSE	FALSE	M963L	3.92	20.39	NaN	274	1	287	1	260	65	255	67	0	0	0	0
chr13_59909432	Zcchc6	chr13	59909433	G	C	FALSE	FALSE	L477V L13V	3.67	22.24	11	179	0	156	0	152	36	152	54	7	1	9	1
chr13_60944046	4930486L24Rik	chr13	60944047	T	A	TRUE	TRUE		3.92	52.91	0	43	0	27	0	17	14	15	24	0	0	1	0
chr13_61641181	Ctsm	chr13	61641182	G	A	FALSE	FALSE	T74I T74I	4.02	47.26	0	157	0	159	0	103	93	99	88	2	0	2	0
chr13_63341446	2010111I01Rik	chr13	63341447	C	T	FALSE	TRUE	R679W R679W	3.83	47.63	39.75	158	0	148	0	82	74	73	67	3	0	5	4
chr13_65296723	Nlrp4f	chr13	65296724	G	A	TRUE	FALSE		3.83	25.34	NaN	340	0	292	0	265	99	291	91	0	0	0	0
chr13_67643778	Zfp748	chr13	67643779	G	A	TRUE	FALSE		3.89	100	100	179	0	174	0	0	221	0	233	0	5	0	5
chr13_68828182	Adcy2	chr13	68828183	A	T	FALSE	FALSE	L641H	3.31	25.81	NaN	112	0	124	0	84	25	82	34	0	0	0	0
chr13_69772515	Nsun2	chr13	69772516	T	C	TRUE	FALSE		3.88	23.34	33.49	180	2	159	2	152	34	143	66	47	25	72	35
chr13_70980499	Adamts16	chr13	70980500	A	C	TRUE	TRUE		3.45	51.38	NaN	48	0	54	0	24	25	29	31	0	0	0	0
chr13_74097801	Brd9	chr13	74097802	G	A	TRUE	TRUE		3.67	99.79	100	275	0	222	0	1	255	0	224	0	6	0	9
chr13_74805440	Erap1	chr13	74805441	G	A	FALSE	FALSE	M509I M509I	4.19	100	100	207	0	181	0	0	213	0	179	0	10	0	31
chr13_75265332	Pcsk1	chr13	75265333	C	G	FALSE	FALSE	S555C	3.87	48.02	NaN	125	0	103	0	68	68	70	60	0	0	0	0
chr13_76194217	Gpr150	chr13	76194218	G	A	FALSE	FALSE	P19S	3.64	97.48	NaN	107	0	92	0	1	106	4	90	0	0	0	0
chr13_76262257	Ttc37	chr13	76262258	G	A	TRUE	FALSE		3.97	100	100	241	0	180	0	0	238	0	242	0	18	0	29
chr13_76268767	Ttc37	chr13	76268768	G	A	FALSE	FALSE	A3T A624T	3.97	100	100	43	0	46	1	0	67	0	49	0	11	0	36
chr13_81598714	Gpr98	chr13	81598715	T	C	FALSE	FALSE	D4079G	3.91	18.23	NaN	80	0	51	0	69	15	61	14	0	0	0	0
chr13_81718682	Gpr98	chr13	81718683	G	A	FALSE	FALSE	T101I T271I T271I T279I T271I	3.91	100	NaN	169	0	173	0	0	205	0	194	0	0	0	0
chr13_88961492	Edil3	chr13	88961493	G	A	TRUE	TRUE		2.36	98.11	NaN	228	0	210	0	2	137	4	175	0	0	0	0
chr13_89747552	Hapln1	chr13	89747553	A	C	FALSE	FALSE	K290N	2.89	29.58	NaN	137	0	142	1	86	39	87	34	0	0	0	0
chr13_89747727	Hapln1	chr13	89747728	G	A	FALSE	FALSE	V349I	2.89	100	NaN	67	0	70	0	0	49	0	64	0	0	0	0
chr13_92901402	Rasgrf2	chr13	92901403	G	A	FALSE	FALSE	A16V	2.83	100	NaN	42	0	42	0	0	23	0	32	0	0	0	0
chr13_93345181	Spz1	chr13	93345182	G	A	FALSE	FALSE	S247F	2.98	98.41	NaN	163	0	144	0	4	168	1	143	0	0	0	0
chr13_93864605	Cmya5	chr13	93864606	G	C	FALSE	FALSE	Q1310E Q1238E	2.76	34.86	NaN	244	0	182	0	122	63	100	56	0	0	0	0
chr13_93920704	Papd4	chr13	93920705	G	A	FALSE	FALSE	R408C R412C	2.86	100	100	82	0	103	0	0	46	0	65	0	26	0	44
chr13_94481248	Dmgdh	chr13	94481249	C	G	FALSE	FALSE	P500A	3.16	38.01	NaN	110	0	79	0	40	26	56	33	0	0	0	0
chr13_95253230	Ap3b1	chr13	95253231	G	A	TRUE	FALSE		2.91	100	100	41	0	37	0	0	31	0	19	0	38	0	25
chr13_97203311	Ankdd1b	chr13	97203312	G	A	FALSE	TRUE	P251L	3.05	100	NaN	141	0	162	1	0	143	0	101	0	0	0	0
chr13_97719213	Gcnt4	chr13	97719214	A	G	TRUE	TRUE		2.87	38.94	41.28	40	1	40	1	25	12	24	21	5	3	5	4
chr13_97804156	1700029F12Rik	chr13	97804157	T	G	FALSE	FALSE	T22P T22P	3.13	99.8	NaN	326	0	319	0	0	276	1	228	0	0	0	0
chr13_100821327	Bdp1	chr13	100821328	T	C	FALSE	TRUE	D1568G	3.07	26.42	30	122	0	115	0	64	34	71	19	0	0	7	3
chr13_100959233	Naip2	chr13	100959234	T	C	TRUE	FALSE		3.08	64.07	64.99	660	0	564	0	196	348	201	360	0	2	4	7
chr13_105754168	Rgs7bp	chr13	105754169	T	G	FALSE	FALSE	N226T	2.58	32.37	NaN	297	1	237	0	141	72	136	61	0	0	0	0
chr13_105909943	4933425L06Rik	chr13	105909944	G	A	TRUE	FALSE		2.7	100	NaN	130	0	111	0	0	99	0	89	0	0	0	0
chr13_108838304	2810008M24Rik	chr13	108838305	G	A	TRUE	TRUE		4.5	31.41	0	609	1	449	2	474	235	480	204	60	0	91	0
chr13_109072665	Elovl7	chr13	109072666	G	A	FALSE	FALSE	V126I V213I	3.86	100	NaN	125	0	157	0	0	166	0	120	0	0	0	0
chr13_110530671	Pde4d	chr13	110530672	T	C	FALSE	FALSE	L117P L45P L44P L44P	3.7	16.15	NaN	64	1	57	0	74	9	57	25	0	0	0	0
chr13_113745709	Dhx29	chr13	113745710	G	C	FALSE	FALSE	R891T	2.98	31.92	23.7	123	0	85	0	76	32	74	39	4	1	19	6
chr12_4134559	Adcy3	chr12	4134560	C	T	TRUE	FALSE		3.16	56.84	NaN	136	0	154	0	72	81	64	101	0	0	0	0
chr12_8012013	Apob	chr12	8012014	C	T	TRUE	FALSE		2.77	61.64	NaN	121	0	93	0	31	76	54	68	0	0	0	0
chr12_8542487	Slc7a15	chr12	8542488	C	T	FALSE	FALSE	G298R G38R	3.16	32.28	NaN	255	1	254	1	149	71	130	62	0	0	0	0
chr12_10379742	Nt5c1b	chr12	10379743	G	A	FALSE	TRUE	D77N D77N	3.15	23.45	NaN	75	0	56	0	52	20	36	8	0	0	0	0
chr12_10384082	Nt5c1b	chr12	10384083	C	T	TRUE	TRUE		3.15	52.76	NaN	54	0	50	0	18	21	16	17	0	0	0	0
chr12_11248447	Gen1	chr12	11248448	C	G	FALSE	FALSE	K707N K372N K780N	2.79	100	100	226	0	190	0	0	184	0	150	0	3	0	15
chr12_11305089	Smc6	chr12	11305090	C	T	FALSE	FALSE	S530F S728F	2.88	33.95	48.09	178	0	137	0	84	42	93	49	19	21	39	33
chr12_12371627	Fam49a	chr12	12371628	T	A	TRUE	FALSE		2.61	66.75	NaN	67	0	87	0	11	40	20	28	0	0	0	0
chr12_13541295	Nbas	chr12	13541296	C	T	FALSE	FALSE	S200F S200F S1169F S1294F S2101F	2.98	38.12	45.57	71	0	67	0	32	23	32	17	3	3	2	0
chr12_16660447	Ntsr2	chr12	16660448	C	T	FALSE	FALSE	A48V A48V	2.98	31.85	NaN	93	0	67	0	56	21	43	28	0	0	0	0
chr12_17330164	Atp6v1c2	chr12	17330165	C	T	TRUE	TRUE		3.22	31.48	NaN	94	0	80	0	48	28	66	26	0	0	0	0
chr12_25339831	Klf11	chr12	25339832	C	T	FALSE	FALSE	P140L	2.83	42.78	100	127	0	141	0	63	41	40	38	0	0	0	3
chr12_29201523	Dcdc2c	chr12	29201524	C	G	TRUE	FALSE		2.46	24.92	NaN	180	0	160	1	54	28	56	13	0	0	0	0
chr12_29279859	Colec11	chr12	29279860	C	T	FALSE	FALSE	E161K	3.11	33.77	NaN	172	1	168	1	101	62	100	43	0	0	0	0
chr12_29431321	Ttc15	chr12	29431322	C	G	FALSE	FALSE	A359P A359P A359P A359P A359P A359P	2.91	27.61	26.05	241	2	252	1	134	47	145	60	8	1	10	5
chr12_32234885	Slc26a4	chr12	32234886	T	C	FALSE	FALSE	M103V	3.11	32.79	NaN	70	2	58	5	44	22	40	19	0	0	0	0
chr12_32394594	Gpr22	chr12	32394595	C	T	FALSE	FALSE	G131E	3.17	58.34	NaN	148	0	166	0	58	93	63	78	0	0	0	0
chr12_32890493	Pik3cg	chr12	32890494	C	T	FALSE	TRUE	D120N D120N D120N	2.91	57.75	NaN	157	0	137	0	42	63	52	66	0	0	0	0
chr12_33065057	2010109K11Rik	chr12	33065058	G	A	TRUE	TRUE		3.43	40.23	46.97	207	1	196	0	112	82	138	87	3	1	7	7
chr12_33832449	F730043M19Rik	chr12	33832450	C	T	TRUE	TRUE		2.71	35.11	NaN	43	0	43	0	20	13	29	14	0	0	0	0
chr12_35771649	Snx13	chr12	35771650	C	T	FALSE	FALSE	A146V A102V A65V A146V A146V	3.13	25.76	40.65	153	0	114	0	67	35	86	23	9	8	10	5
chr12_37199702	Ispd	chr12	37199703	C	T	TRUE	FALSE		2.81	62.75	NaN	192	0	197	1	49	86	56	91	0	0	0	0
chr12_37835541	Meox2	chr12	37835542	C	T	FALSE	FALSE	S42F	2.6	52.75	NaN	374	0	388	0	138	160	135	145	0	0	0	0
chr12_40799911	Scin	chr12	40799912	C	T	FALSE	FALSE	A520T A520T	3.1	39.9	NaN	101	0	108	0	40	33	42	23	0	0	0	0
chr12_45692023	Nrcam	chr12	45692024	G	A	FALSE	TRUE	D93N D63N D1101N D1171N D93N	2.83	46.35	0	124	0	119	0	39	49	57	39	1	0	0	0
chr12_47798226	Nova1	chr12	47798227	G	A	TRUE	TRUE		2.39	30.97	100	68	0	56	0	24	13	35	14	0	2	0	1
chr12_47814545	Nova1	chr12	47814546	G	A	FALSE	FALSE	S153F	2.39	44.68	43.54	156	0	155	0	57	48	58	45	4	2	4	4
chr12_52466540	G2e3	chr12	52466541	C	T	FALSE	FALSE	S459F S436F	3.01	54.61	57.72	173	0	168	0	75	68	52	96	3	6	5	5
chr12_52892220	Hectd1	chr12	52892221	C	T	FALSE	FALSE	G714E	3.49	40.97	24.52	221	0	201	0	157	109	124	86	20	7	17	5
chr12_53040578	Heatr5a	chr12	53040579	C	T	FALSE	TRUE	G613S G613S	3.49	24.97	44.21	121	0	103	0	86	30	76	24	6	6	9	6
chr12_53056502	Heatr5a	chr12	53056503	C	T	FALSE	FALSE	W212- W212-	3.49	38.29	6.11	106	0	95	0	54	40	55	29	3	2	13	0
chr12_54241367	Akap6	chr12	54241368	C	T	FALSE	FALSE	A1526V	3.11	39.23	NaN	98	0	95	0	66	35	41	38	0	0	0	0
chr12_55048186	Npas3	chr12	55048187	A	G	FALSE	FALSE	H176R H204R	2.7	36	0	83	0	81	1	28	22	43	20	2	0	1	0
chr12_56666210	Aldoa	chr12	56666211	C	T	TRUE	TRUE		3.09	60	NaN	128	0	122	0	44	66	42	63	0	0	0	0
chr12_56777658	Ralgapa1	chr12	56777659	T	C	FALSE	FALSE	T353A T1690A T1690A T1737A	3.32	38.04	30.34	194	0	182	0	99	65	104	60	11	6	14	5
chr12_56858991	Ralgapa1	chr12	56858992	C	T	FALSE	FALSE	G502D G502D G502D G502D G502D	3.32	57.44	40.7	119	0	109	0	45	57	40	58	3	1	8	6
chr12_59313744	Sstr1	chr12	59313745	G	A	FALSE	FALSE	G56S	2.52	43.68	NaN	200	0	181	0	97	76	108	83	0	0	0	0
chr12_59314618	Sstr1	chr12	59314619	C	T	FALSE	FALSE	A347V	2.52	41.72	NaN	373	0	385	1	133	109	153	98	0	0	0	0
chr12_60087123	Sec23a	chr12	60087124	C	T	FALSE	FALSE	G421E	3.51	36.85	52.32	201	0	140	0	98	60	109	61	2	12	19	12
chr12_60261168	Ctage5	chr12	60261169	G	A	FALSE	TRUE	A277T A308T A284T A295T A317T	3.34	42.41	32.63	86	0	136	0	77	66	70	44	7	0	10	7
chr12_65574182	Fscb	chr12	65574183	C	A	FALSE	FALSE	E499-	3.04	43.39	NaN	242	0	213	0	109	81	97	77	0	0	0	0
chr12_66058560	Klhl28	chr12	66058561	C	T	FALSE	FALSE	S55N S55N	2.9	23.31	30.86	157	0	134	0	97	29	107	33	1	0	2	1
chr12_66156151	Prpf39	chr12	66156152	C	T	FALSE	TRUE	P339S P220S	2.97	52.94	57.56	53	0	66	0	25	31	21	21	10	10	14	22
chr12_68769626	LOC100316870	chr12	68769627	C	T	TRUE	TRUE		2.68	57.6	NaN	58	0	81	1	29	48	28	31	0	0	0	0
chr12_70442034	Sdccag1	chr12	70442035	C	T	FALSE	FALSE	D421N D421N R414K	3.52	31.94	58.56	89	0	72	1	57	49	74	24	3	12	17	17
chr12_72000580	Frmd6	chr12	72000581	T	C	FALSE	FALSE	F599L F569L	3.07	32.4	43.06	29	0	33	0	20	9	28	14	9	0	19	19
chr12_72188530	Arid4a	chr12	72188531	T	C	TRUE	FALSE		3.38	65.64	60.09	128	0	105	0	30	104	62	87	1	4	5	6
chr12_73337617	Rtn1	chr12	73337618	C	T	TRUE	TRUE		2.82	36.96	NaN	103	0	108	0	72	44	66	37	0	0	0	0
chr12_73656963	1810048J11Rik	chr12	73656964	G	A	FALSE	FALSE	V338I	2.98	39.49	36.34	109	0	129	0	73	39	51	46	1	3	5	1
chr12_73754177	Dhrs7	chr12	73754178	G	C	TRUE	FALSE		3.49	31.39	33.97	35	0	40	0	32	13	11	8	20	12	34	16
chr12_76494961	Rhoj	chr12	76494962	C	T	FALSE	FALSE	L137F L137F L137F	3.06	61.57	25	760	0	781	0	248	392	247	401	3	1	6	2
chr12_76734149	Wdr89	chr12	76734150	G	C	FALSE	TRUE	P106A	3.38	31.9	33.33	364	1	400	2	241	133	262	107	0	0	4	2
chr12_77067716	Syne2	chr12	77067717	T	G	FALSE	FALSE	F2898L	3.16	30.62	50	186	0	211	0	152	58	110	61	0	0	1	1
chr12_77428838	Akap5	chr12	77428839	G	A	TRUE	FALSE		3.3	98.76	NaN	65	2	60	0	1	41	0	40	0	0	0	0
chr12_77432390	Akap5	chr12	77432391	G	A	TRUE	TRUE		3.3	47.08	NaN	43	0	43	0	26	25	30	25	0	0	0	0
chr12_77450698	Zbtb25	chr12	77450699	C	T	TRUE	FALSE		3.1	59.57	43.79	558	0	581	0	219	283	178	309	5	6	10	6
chr12_79926903	Mpp5	chr12	79926904	C	T	FALSE	FALSE	P429L P429L P155L	3.17	23.48	12.5	32	0	41	0	39	10	30	12	0	0	7	1
chr12_80387203	Zfyve26	chr12	80387204	C	T	FALSE	FALSE	E327K E327K	3.28	58.68	20	123	0	117	0	44	62	44	63	0	1	2	0
chr12_81577038	Exd2	chr12	81577039	C	T	FALSE	FALSE	P95L P95L P95L	3.5	31.95	66.67	30	0	23	0	26	11	18	10	0	0	2	4
chr12_82995980	Pcnx	chr12	82995981	C	T	TRUE	FALSE		3.05	30.06	38.74	92	0	85	0	52	24	50	20	0	2	7	4
chr12_83081863	Pcnx	chr12	83081864	T	G	FALSE	TRUE	C674G C1572G C983G C1089G	3.05	29.46	28.57	141	0	103	0	85	30	73	38	5	2	10	4
chr12_84711562	Dpf3	chr12	84711563	C	T	TRUE	FALSE		2.95	39.29	NaN	32	0	31	0	31	16	25	22	0	0	0	0
chr12_84889043	Zfyve1	chr12	84889044	C	T	FALSE	FALSE	R708K R708K	3.09	37.1	47.21	92	0	75	0	42	18	37	33	0	2	5	4
chr12_84893436	Zfyve1	chr12	84893437	G	A	TRUE	FALSE		3.09	28.3	14.29	84	0	94	0	68	25	45	20	1	1	4	0
chr12_85124614	Papln	chr12	85124615	C	T	FALSE	FALSE	A1017V A995V	2.95	33.6	NaN	133	0	109	1	86	48	63	28	0	0	0	0
chr12_85410582	Acot5	chr12	85410583	C	T	FALSE	FALSE	S56F	3.1	62.99	0	24	0	25	0	9	23	18	25	0	0	1	0
chr12_85687850	Fam161b	chr12	85687851	C	T	FALSE	FALSE	R464K R566K R566K	3.15	36.16	NaN	681	0	624	0	382	197	359	226	0	0	0	0
chr12_85703147	Coq6	chr12	85703148	G	A	FALSE	TRUE	G50R	3.06	37.22	24.95	140	0	131	0	81	53	95	52	8	2	3	2
chr12_86126160	Ltbp2	chr12	86126161	G	A	TRUE	FALSE		3.16	34.37	0	122	0	168	0	92	45	81	46	0	0	1	0
chr12_86128864	Ltbp2	chr12	86128865	G	C	FALSE	FALSE	S805C S1418C	3.16	59.08	NaN	104	0	97	0	40	61	43	59	0	0	0	0
chr12_87123934	Mfsd7c	chr12	87123935	C	T	FALSE	FALSE	P256L	3.2	44.19	NaN	186	0	183	1	96	92	108	73	0	0	0	0
chr12_87399902	Tgfb3	chr12	87399903	A	C	FALSE	FALSE	F343V	3	42.55	40.43	127	0	139	0	64	52	73	50	4	4	5	2
chr12_88413077	Tmem63c	chr12	88413078	C	T	TRUE	TRUE		3.12	60.13	NaN	75	1	81	1	26	33	27	48	0	0	0	0
chr12_89559043	Eif1ax	chr12	89559044	C	T	TRUE	TRUE		2.79	38.23	NaN	318	0	292	0	183	136	180	94	0	0	0	0
chr12_89559242	Eif1ax	chr12	89559243	G	A	TRUE	TRUE		2.79	57.71	NaN	245	0	198	0	65	106	92	111	0	0	0	0
chr12_90034140	Nrxn3	chr12	90034141	C	T	TRUE	FALSE		2.58	57.44	NaN	332	0	307	0	112	160	124	159	0	0	0	0
chr12_92757711	Tshr	chr12	92757712	C	T	TRUE	FALSE		2.84	63.66	NaN	150	0	118	0	30	71	54	80	0	0	0	0
chr12_93063802	Sel1l	chr12	93063803	C	T	FALSE	FALSE	A299T A299T A249T	2.75	57.55	47.43	144	1	150	0	50	74	44	54	9	16	11	1
[truncated: 1,029 more rows]

## Sheet: B16
# TRON gGmbH, Mainz, Germany
# Supplementary information for: Mutated tumor alleles are expressed according to their DNA frequency
# Castle et al., 2014
# Output: 06-Mar-2014
# B16F10 mutations relative to C57BL/6
ID	Gene	Chromosome	Mutation coordinate (mm9)	Germline nucleotide	Mutation nucleotide	Synonymous?	In a UTR?	Protein change (in all RefSeqs)	Tumor copy number (continuous)	Mutation DNA allele frequency	Mutation RNA allele frequency	Germline DNA reads with wildtype nucleotide (replicate 1)	Germline DNA reads with mutation nucleotide (replicate 1)	Germline DNA reads with wildtype nucleotide (replicate 2)	Germline DNA reads with mutation nucleotide (replicate 2)	Tumor DNA reads with wildtype nucleotide (replicate 1)	Tumor DNA reads with mutation nucleotide (replicate 1)	Tumor DNA reads with wildtype nucleotide (replicate 2)	Tumor DNA reads with mutation nucleotide (replicate 2)	Tumor RNA reads with wildtype nucleotide (replicate 1)	Tumor RNA reads with mutation nucleotide (replicate 1)	Tumor RNA reads with wildtype nucleotide (replicate 2)	Tumor RNA reads with mutation nucleotide (replicate 2)
chr7_3222537	Nlrp12	chr7	3222538	T	C	FALSE	FALSE	K1034R	4.75	100	NaN	51	0	84	0	0	85	0	81	0	0	0	0
chr7_4727600	Il11	chr7	4727601	G	A	FALSE	FALSE	S103F	4.09	19.24	0	56	0	35	0	30	8	49	11	0	0	1	0
chr7_4880035	A430110N23Rik	chr7	4880036	A	C	FALSE	FALSE	E213D	4.06	43.83	0	48	0	43	0	19	15	22	17	0	0	2	0
chr7_6522942	Olfr1350	chr7	6522943	G	A	TRUE	FALSE		4.1	15.28	NaN	45	0	45	0	40	8	48	8	0	0	0	0
chr7_12255521	Vmn1r72	chr7	12255522	T	G	FALSE	FALSE	N116T	4.19	24.32	NaN	61	0	76	0	56	25	70	18	0	0	0	0
chr7_12738062	Vmn1r78	chr7	12738063	A	C	FALSE	FALSE	K84T	4.3	20.81	NaN	108	0	75	0	88	21	66	20	0	0	0	0
chr7_13360415	Zscan18	chr7	13360416	G	T	FALSE	FALSE	Q169K	4.25	28.15	NaN	107	0	105	0	87	40	91	31	0	0	0	0
chr7_14389444	Sult2a1	chr7	14389445	A	G	TRUE	FALSE		4.48	36.57	NaN	83	0	72	0	80	49	93	51	0	0	0	0
chr7_16548814	Ehd2	chr7	16548815	G	C	FALSE	FALSE	A139G	3.75	40.25	0	34	0	35	0	17	8	12	14	0	0	1	0
chr7_17383017	Slc1a5	chr7	17383018	C	T	FALSE	FALSE	P533L	4.38	47.69	43.77	32	0	37	0	15	18	20	15	49	28	52	51
chr7_17740150	NM_054059	chr7	17740151	T	C	TRUE	FALSE		4.54	100	NaN	56	0	50	0	0	65	0	43	0	0	0	0
chr7_19114939	Psg25	chr7	19114940	T	A	FALSE	FALSE	R102S	4.34	22.89	NaN	82	0	98	0	83	31	86	21	0	0	0	0
chr7_19402258	Psg17	chr7	19402259	G	A	FALSE	FALSE	T340I	4.63	21.46	NaN	108	1	131	0	110	34	118	29	0	0	0	0
chr7_24202604	Nlrp5	chr7	24202605	T	C	FALSE	TRUE	L245P L229P L245P	4.06	27.68	NaN	37	1	39	0	18	7	29	11	0	0	0	0
chr7_24713500	Vmn1r179	chr7	24713501	A	G	FALSE	FALSE	I33V	4.72	22.25	NaN	118	0	133	0	96	24	93	31	0	0	0	0
chr7_27239181	Nlrp4a	chr7	27239182	T	C	FALSE	FALSE	V713A V713A V713A V608A	4	18.58	NaN	73	0	66	0	50	16	61	11	0	0	0	0
chr7_27599766	Cyp2g1	chr7	27599767	G	A	FALSE	FALSE	D260N	3.95	21.65	NaN	46	0	68	0	46	11	39	13	0	0	0	0
chr7_27914340	Cyp2f2	chr7	27914341	T	G	FALSE	FALSE	F206V	4.27	22.74	NaN	40	0	44	0	35	12	42	11	0	0	0	0
chr7_27942764	Cyp2t4	chr7	27942765	G	C	FALSE	FALSE	G345R	3.88	20.09	NaN	35	0	43	0	31	9	28	6	0	0	0	0
chr7_28092810	Ltbp4	chr7	28092811	C	T	FALSE	FALSE	A1430T A1364T A1364T	4.13	23.33	0	33	0	39	0	25	6	26	10	0	0	3	0
chr7_29679596	Actn4	chr7	29679597	A	C	FALSE	FALSE	F835V	3.86	56.06	40.03	35	0	41	0	16	21	13	16	67	56	101	57
chr7_31088681	Clip3	chr7	31088682	G	A	TRUE	FALSE		4.19	28.79	NaN	41	0	52	0	39	15	30	13	0	0	0	0
chr7_31145219	Lrfn3	chr7	31145220	A	C	FALSE	FALSE	F200V	3.69	26.67	NaN	43	0	48	0	20	7	24	9	0	0	0	0
chr7_31536769	Sbsn	chr7	31536770	G	T	FALSE	FALSE	E64- E64-	4.36	21.04	50.47	24	0	35	0	28	7	32	9	1	2	2	0
chr7_31563259	Dmkn	chr7	31563260	G	T	FALSE	FALSE	W460L W491L W71L W475L	4.04	18.49	NaN	59	0	79	0	44	10	53	12	0	0	0	0
chr7_36579295	Zfp507	chr7	36579296	C	G	FALSE	FALSE	S447T S447T	3.68	19.3	36.85	96	0	104	0	68	15	65	17	8	4	11	7
chr7_49530864	Vmn2r61	chr7	49530865	C	T	FALSE	FALSE	A491V	4.28	22.76	NaN	57	0	65	0	41	13	57	16	0	0	0	0
chr7_51083857	Klk6	chr7	51083858	T	C	FALSE	FALSE	S95P S95P S95P S95P	4.07	21.59	NaN	47	0	34	0	27	11	30	6	0	0	0	0
chr7_51271365	Klk1b26	chr7	51271366	A	T	FALSE	FALSE	Q109H	3.93	24.2	NaN	71	0	83	0	55	17	64	21	0	0	0	0
chr7_51850772	Kcnc3	chr7	51850773	A	G	TRUE	FALSE		3.77	24.69	NaN	65	0	68	0	50	13	56	23	0	0	0	0
chr7_51989287	Zfp473	chr7	51989288	G	A	TRUE	FALSE		4.19	15.28	100	46	0	34	0	35	7	42	7	0	0	0	1
chr7_52246720	Bcl2l12	chr7	52246721	C	A	TRUE	TRUE		3.8	22.55	0	44	0	43	0	36	8	27	12	2	0	4	0
chr7_52623168	Mtag2	chr7	52623169	C	T	TRUE	TRUE		3.79	27.57	NaN	79	0	72	0	31	19	58	18	0	0	0	0
chr7_52662328	Kcna7	chr7	52662329	T	G	FALSE	FALSE	F200V	3.91	46.08	NaN	37	0	36	0	13	10	15	14	0	0	0	0
chr7_52664474	Kcna7	chr7	52664475	A	T	FALSE	FALSE	K272M	3.91	50.4	NaN	53	0	48	0	27	27	35	36	0	0	0	0
chr7_52677099	Lhb	chr7	52677100	A	C	FALSE	FALSE	Q126H	3.72	52.15	NaN	72	0	64	0	33	39	31	31	0	0	0	0
chr7_53354066	Kcnj11	chr7	53354067	A	G	TRUE	TRUE		3.76	29.43	NaN	42	0	38	0	21	8	22	10	0	0	0	0
chr7_53393434	Abcc8	chr7	53393435	A	G	FALSE	FALSE	F571L	3.86	43.15	NaN	55	0	47	0	26	20	28	21	0	0	0	0
chr7_53464395	Ush1c	chr7	53464396	T	A	FALSE	FALSE	T613S T613S T613S	3.92	25.04	NaN	74	0	56	0	41	18	36	9	0	0	0	0
chr7_63024363	Siglech	chr7	63024364	A	G	FALSE	TRUE	I15V I182V I182V I182V	4.47	25.6	NaN	45	0	41	0	34	19	35	8	0	0	0	0
chr7_63342710	Herc2	chr7	63342711	G	A	FALSE	FALSE	A183T A183T	3.98	57.24	65.77	46	0	63	0	30	33	19	35	2	1	1	4
chr7_63386661	Herc2	chr7	63386662	G	A	FALSE	FALSE	G1235D	3.98	100	100	26	0	30	0	0	26	0	34	0	15	0	8
chr7_63470750	Herc2	chr7	63470751	T	G	FALSE	FALSE	V579G V4202G	3.98	34.53	10.03	111	0	113	1	55	21	37	35	14	2	38	4
chr7_63470801	Herc2	chr7	63470802	C	A	FALSE	FALSE	A596D A4219D	3.98	29.3	54.17	103	0	96	0	50	26	60	21	5	1	6	10
chr7_69494019	Ndn	chr7	69494020	T	G	FALSE	FALSE	F243V	3.54	23.04	NaN	71	0	65	0	59	13	44	22	0	0	0	0
chr7_69523862	Magel2	chr7	69523863	G	T	FALSE	FALSE	R543L R543L	3.12	19.83	NaN	48	0	52	0	35	10	29	6	0	0	0	0
chr7_73853549	Lins	chr7	73853550	A	C	FALSE	TRUE	K146T K154T K154T	4.06	24.28	13.52	24	0	26	0	35	11	21	7	5	1	3	0
chr7_83564789	Agbl1	chr7	83564790	T	G	FALSE	FALSE	F143V F395V F143V	3.41	24.2	NaN	80	0	97	0	52	14	62	23	0	0	0	0
chr7_86244995	Acan	chr7	86244996	G	C	FALSE	FALSE	S1543T S740T	3.8	21.45	NaN	38	0	42	0	29	19	45	8	0	0	0	0
chr7_88238006	Alpk3	chr7	88238007	C	A	TRUE	TRUE		4.2	19.56	NaN	68	0	35	0	42	12	47	10	0	0	0	0
chr7_90751977	Tmc3	chr7	90751978	A	C	FALSE	FALSE	K359T K359T	3.63	29.24	NaN	58	0	43	0	32	14	26	10	0	0	0	0
chr7_90753260	Tmc3	chr7	90753261	C	T	TRUE	FALSE		3.63	22.78	NaN	35	0	54	0	27	11	34	8	0	0	0	0
chr7_92713269	Vmn2r70	chr7	92713270	A	C	FALSE	FALSE	L395V	3.87	28.74	NaN	48	0	64	0	50	18	43	20	0	0	0	0
chr7_93534229	Olfr304	chr7	93534230	G	A	TRUE	FALSE		3.55	21.68	NaN	36	0	38	0	31	12	30	6	0	0	0	0
chr7_93874463	Folh1	chr7	93874464	T	G	FALSE	FALSE	K575T K608T	3.91	18.12	NaN	45	0	45	0	32	14	46	7	0	0	0	0
chr7_94150850	Vmn2r79	chr7	94150851	T	G	FALSE	FALSE	F316C	4.54	29.15	NaN	69	0	75	0	56	27	66	24	0	0	0	0
chr7_104565566	Thrsp	chr7	104565567	A	G	TRUE	FALSE		4.03	100	100	35	0	43	0	0	32	0	41	0	1	0	0
chr7_105647569	Lrrc32	chr7	105647570	G	A	FALSE	FALSE	R349K	3.58	25.57	NaN	47	0	59	0	29	15	38	10	0	0	0	0
chr7_107578691	C2cd3	chr7	107578692	C	T	TRUE	FALSE		4.2	20.25	11.76	55	0	51	0	42	16	48	9	2	0	7	1
chr7_109146844	Numa1	chr7	109146845	T	G	FALSE	TRUE	L423R L423R L423R	4.1	17.91	20.7	49	0	42	0	47	10	40	9	54	13	111	30
chr7_109146915	Numa1	chr7	109146916	C	A	FALSE	TRUE	Q447K Q447K Q447K	4.1	26.26	23.97	36	0	32	0	23	9	30	10	21	8	23	6
chr7_110321319	Olfr591	chr7	110321320	A	G	FALSE	FALSE	L277P	3.89	18.44	NaN	45	0	55	0	50	10	46	12	0	0	0	0
chr7_110709572	Olfr615	chr7	110709573	A	G	FALSE	FALSE	K194R	3.65	29	NaN	43	0	44	0	26	11	40	16	0	0	0	0
chr7_110709903	Olfr615	chr7	110709904	G	C	FALSE	FALSE	L304F	3.65	17.58	NaN	37	0	40	0	26	6	30	6	0	0	0	0
chr7_111077301	Olfr631	chr7	111077302	A	T	TRUE	TRUE		3.88	23.92	NaN	57	0	83	0	77	22	48	18	0	0	0	0
chr7_111207829	Olfr643	chr7	111207830	A	C	FALSE	FALSE	S95R	3.87	28.18	NaN	64	0	51	0	46	19	38	14	0	0	0	0
chr7_111298506	Ubqlnl	chr7	111298507	A	G	FALSE	FALSE	V99A	4.03	19.8	NaN	80	0	66	0	66	21	66	13	0	0	0	0
chr7_111302663	E030002O03Rik	chr7	111302664	T	G	FALSE	FALSE	S369R	3.66	20.14	NaN	53	0	41	0	32	9	31	7	0	0	0	0
chr7_111584167	Trim30a	chr7	111584168	C	A	FALSE	FALSE	W116C W116C W116C	3.98	22.96	0	37	0	57	0	32	19	48	10	1	0	1	0
chr7_111792883	Olfr658	chr7	111792884	T	G	TRUE	TRUE		4.17	20.79	NaN	48	0	48	0	51	16	46	10	0	0	0	0
chr7_111853006	Olfr663	chr7	111853007	T	C	FALSE	FALSE	Y309H	3.97	26.38	NaN	40	0	48	0	31	11	36	13	0	0	0	0
chr7_111989642	Dub1a	chr7	111989643	G	A	FALSE	FALSE	P197L P196L	4.09	52.29	NaN	107	0	126	2	49	50	52	61	0	0	0	0
chr7_112029781	Olfr665	chr7	112029782	C	T	FALSE	FALSE	A187V	3.96	18.25	NaN	56	0	68	0	48	17	56	9	0	0	0	0
chr7_112065179	Olfr667	chr7	112065180	G	T	FALSE	FALSE	A210E	3.84	25.2	NaN	94	0	82	0	51	20	66	20	0	0	0	0
chr7_112715986	Apbb1	chr7	112715987	A	G	TRUE	FALSE		3.74	19.21	43.24	53	0	61	0	44	11	40	9	1	0	1	1
chr7_113821970	Olfr693	chr7	113821971	T	G	FALSE	FALSE	S10R	3.67	26.32	NaN	91	0	118	0	48	20	54	17	0	0	0	0
chr7_113884656	Olfr697	chr7	113884657	A	T	FALSE	FALSE	S264T	4.01	18.39	NaN	40	0	42	0	38	11	39	7	0	0	0	0
chr7_114029809	Olfr706	chr7	114029810	T	A	FALSE	FALSE	I174F	3.96	47.54	NaN	93	0	76	0	38	38	41	34	0	0	0	0
chr7_114217918	Olfr714	chr7	114217919	C	A	FALSE	FALSE	D192E	4.27	17.29	NaN	69	1	76	0	58	20	58	8	0	0	0	0
chr7_114330135	Nlrp14	chr7	114330136	T	G	FALSE	FALSE	L635R	4.08	22.81	NaN	32	0	27	0	30	7	20	9	0	0	0	0
chr7_114958599	Olfr467	chr7	114958600	T	G	TRUE	FALSE		5.01	24.39	NaN	99	0	98	0	89	29	97	31	0	0	0	0
chr7_115111409	Olfr476	chr7	115111410	G	T	TRUE	FALSE		4.23	27.27	NaN	72	0	82	0	54	20	58	22	0	0	0	0
chr7_115134244	Olfr477	chr7	115134245	G	A	FALSE	FALSE	R122H	4.43	23.94	NaN	62	0	79	0	54	17	54	17	0	0	0	0
chr7_115209840	Olfr480	chr7	115209841	C	A	FALSE	FALSE	C157F	4.14	17.92	NaN	72	0	68	0	65	15	63	13	0	0	0	0
chr7_115608884	Olfr498	chr7	115608885	T	A	FALSE	FALSE	F16I	4.22	100	NaN	113	0	146	0	0	140	0	142	0	0	0	0
chr7_115666911	Olfr502	chr7	115666912	A	C	FALSE	FALSE	F184C	4.26	24.03	NaN	61	0	72	0	62	22	57	16	0	0	0	0
chr7_115857051	Olfr512	chr7	115857052	T	G	FALSE	FALSE	F62V	4.71	21.06	NaN	46	0	42	0	41	10	41	12	0	0	0	0
chr7_115898617	Olfr513	chr7	115898618	T	G	FALSE	FALSE	L83V	4.28	51.06	NaN	59	0	61	0	30	28	28	33	0	0	0	0
chr7_115969409	Olfr514	chr7	115969410	A	C	FALSE	FALSE	Y34-	4.7	17.1	NaN	44	0	46	0	56	12	41	8	0	0	0	0
chr7_116037286	Olfr519	chr7	116037287	G	T	FALSE	FALSE	F211L	4.57	25.28	NaN	102	0	119	0	104	36	91	30	0	0	0	0
chr7_116200280	Ric3	chr7	116200281	G	C	FALSE	TRUE	P134R P134R P134R	3.97	21.6	NaN	57	0	62	0	34	11	41	10	0	0	0	0
chr7_117038260	Dennd5a	chr7	117038261	T	G	FALSE	FALSE	D1226A D1250A	4.32	22.55	17.14	26	0	31	0	28	8	20	6	44	7	46	12
chr7_117048786	Dennd5a	chr7	117048787	T	C	FALSE	FALSE	K854E K878E	4.32	35.47	33.11	33	0	31	0	30	14	25	17	26	10	24	15
chr7_117279188	Wee1	chr7	117279189	A	G	TRUE	FALSE		4.64	50.28	41.02	56	0	55	0	34	37	35	33	13	9	10	7
chr7_118173737	Ctr9	chr7	118173738	T	C	FALSE	FALSE	L19P L19P	4.2	39.46	40.67	91	0	93	0	70	59	76	40	5	4	8	5
chr7_120909899	Spon1	chr7	120909900	G	A	FALSE	FALSE	A20T A20T	3.62	26.18	NaN	44	0	42	0	14	12	28	7	0	0	0	0
chr7_121695487	Cyp2r1	chr7	121695488	C	T	FALSE	FALSE	R72K R94K R370K	4.27	21.91	NaN	49	0	38	0	36	9	42	13	0	0	0	0
chr7_125312174	Smg1	chr7	125312175	C	A	FALSE	FALSE	E1665-	4.23	25.94	4.68	55	0	45	0	48	16	46	17	12	1	10	0
chr7_125940485	9030624J02Rik	chr7	125940486	G	A	FALSE	FALSE	E549K E286K	3.9	25.06	16.44	63	0	57	0	34	10	34	13	21	2	35	9
chr7_126680724	Acsm5	chr7	126680725	A	T	FALSE	FALSE	K348M K335M K102M	3.82	36.27	NaN	53	0	44	0	27	20	34	16	0	0	0	0
chr7_127359648	Abca14	chr7	127359649	T	A	FALSE	FALSE	I202N I202N	4.21	19.32	NaN	28	0	35	0	39	7	29	11	0	0	0	0
chr7_133728544	Apob48r	chr7	133728545	G	A	FALSE	FALSE	R7H	4.08	32.89	NaN	57	0	47	0	33	13	32	20	0	0	0	0
chr7_134035187	Tmem219	chr7	134035188	G	C	FALSE	FALSE	P101A P204A P172A P172A	4.21	22.24	22.96	30	0	32	0	19	6	33	9	6	3	10	2
chr7_134338663	Cd2bp2	chr7	134338664	G	A	TRUE	TRUE		4.05	26.58	5.68	35	0	39	0	32	8	30	17	16	3	33	1
chr7_135078050	Prss36	chr7	135078051	G	A	FALSE	TRUE	R544-	4.14	28.19	20.78	76	0	64	0	72	27	55	23	1	1	3	0
chr7_135867455	Mcmbp	chr7	135867456	T	C	TRUE	FALSE		4.24	20.69	15.72	58	0	64	0	46	12	46	12	23	5	30	5
chr7_137313312	Fgfr2	chr7	137313313	A	T	FALSE	FALSE	L615H L614H L580H L729H L730H L641H	3.52	22.73	NaN	57	0	51	0	38	16	41	9	0	0	0	0
chr7_147508877	Olfr525	chr7	147508878	T	C	TRUE	FALSE		4.09	24.93	NaN	41	0	52	0	41	11	30	14	0	0	0	0
chr7_148403043	Rassf7	chr7	148403044	C	G	FALSE	FALSE	S90R	3.68	26.67	0	40	0	54	0	28	10	38	14	1	0	3	0
chr7_149047079	Muc5b	chr7	149047080	T	C	TRUE	FALSE		3.85	17.14	NaN	30	0	43	0	45	9	37	8	0	0	0	0
chr7_149048118	Muc5b	chr7	149048119	A	G	FALSE	FALSE	S2966G	3.85	22.53	NaN	130	0	126	0	106	26	105	37	0	0	0	0
chr6_5441646	Pdk4	chr6	5441647	T	G	FALSE	FALSE	N187T	5.98	17.85	NaN	43	6	51	5	70	14	53	13	0	0	0	0
chr6_6829606	Dlx5	chr6	6829607	C	A	FALSE	FALSE	R126I Q153H	6.03	28.31	NaN	88	1	77	0	96	30	97	50	0	0	0	0
chr6_24450242	Iqub	chr6	24450243	C	T	TRUE	FALSE		7.09	21.64	NaN	30	0	36	0	63	18	60	16	0	0	0	0
chr6_35155474	Nup205	chr6	35155475	C	T	TRUE	TRUE		7.24	32.93	25.75	33	0	40	0	41	28	41	15	28	10	44	15
chr6_36473871	Chrm2	chr6	36473872	G	T	FALSE	FALSE	K221N K221N	5.86	14.51	NaN	59	0	60	0	82	11	74	17	0	0	0	0
chr6_39350454	Mkrn1	chr6	39350455	T	A	FALSE	FALSE	N346Y N282Y	7.68	99.48	100	104	0	107	0	1	93	0	101	0	16	0	43
chr6_41575235	Trpv6	chr6	41575236	G	T	TRUE	FALSE		5.8	16.6	NaN	53	0	36	0	69	15	56	10	0	0	0	0
chr6_42250358	Clcn1	chr6	42250359	C	A	FALSE	FALSE	L462I L124I L232I	6.35	25.58	NaN	85	0	76	0	112	32	95	42	0	0	0	0
chr6_42257254	Clcn1	chr6	42257255	A	C	FALSE	FALSE	K586T K248T K356T	6.35	37.38	NaN	35	0	36	0	33	26	41	20	0	0	0	0
chr6_42592844	Fam115c	chr6	42592845	C	G	TRUE	FALSE		7.19	19.27	NaN	35	0	30	0	52	17	67	13	0	0	0	0
chr6_42767684	Olfr450	chr6	42767685	G	T	FALSE	FALSE	D72Y	5.1	21.28	NaN	42	0	53	0	58	13	53	18	0	0	0	0
chr6_42847150	Olfr448	chr6	42847151	A	T	FALSE	FALSE	R234-	5.02	17.31	NaN	64	0	66	0	72	13	53	14	0	0	0	0
chr6_47979332	Zfp777	chr6	47979333	G	A	TRUE	FALSE		7.06	25.63	15.08	50	0	63	0	76	24	62	24	10	4	15	1
chr6_48570686	Zfp775	chr6	48570687	G	A	FALSE	FALSE	E499K E499K	6.12	29.79	56.76	57	0	48	0	66	26	63	29	0	1	1	1
chr6_48658056	Gimap6	chr6	48658057	G	T	TRUE	FALSE		6.51	12.2	NaN	58	0	49	0	71	11	86	11	0	0	0	0
chr6_50247095	Osbpl3	chr6	50247096	A	G	FALSE	FALSE	F846L F810L	6.03	38.26	57.89	37	0	45	0	36	24	46	27	0	2	2	2
chr6_52156543	Hoxa6	chr6	52156544	G	C	FALSE	FALSE	F173L	5.66	25.6	3.85	32	0	34	0	37	15	43	13	0	1	5	0
chr6_53768913	Tril	chr6	53768914	G	A	FALSE	TRUE	T439M	5.14	36.24	NaN	31	0	33	0	18	13	23	11	0	0	0	0
chr6_71323679	Cd8a	chr6	71323680	T	C	FALSE	FALSE	L45P L45P	5.58	39.03	NaN	31	0	34	0	38	22	30	22	0	0	0	0
chr6_78376911	Reg1	chr6	78376912	G	T	FALSE	FALSE	E23-	6.56	24	NaN	56	0	56	0	57	20	53	15	0	0	0	0
chr6_83758875	Paip2b	chr6	83758876	T	G	FALSE	FALSE	N122T	6.82	27.25	29.28	73	0	101	0	87	29	90	38	9	3	13	6
chr6_86035958	Add2	chr6	86035959	G	C	FALSE	FALSE	R35P R35P R35P R35P R35P R35P R35P R35P	6.57	47.21	NaN	50	0	42	0	38	35	38	33	0	0	0	0
chr6_86579072	Asprv1	chr6	86579073	C	T	TRUE	FALSE		6.82	22.35	NaN	59	0	46	0	51	24	73	16	0	0	0	0
chr6_91183339	Fbln2	chr6	91183340	G	A	FALSE	FALSE	D91N D91N	6.09	37.14	NaN	43	0	35	0	31	21	41	22	0	0	0	0
chr6_97197538	Lmod3	chr6	97197539	G	A	TRUE	FALSE		6.9	29.48	NaN	42	0	49	0	65	23	61	31	0	0	0	0
chr6_101122372	Pdzrn3	chr6	101122373	C	A	FALSE	FALSE	E46D E329D E329D	6.14	16.26	27.27	45	0	40	0	57	9	46	12	4	2	3	0
chr6_106729112	Crbn	chr6	106729113	A	C	TRUE	TRUE		5	32.14	50	29	0	35	0	19	10	25	11	1	1	1	1
chr6_107518895	Lrrn1	chr6	107518896	T	C	TRUE	FALSE		5.22	22.92	NaN	55	0	66	0	39	30	48	8	0	0	0	0
chr6_113006023	Thumpd3	chr6	113006024	C	G	FALSE	FALSE	T243S T243S	6.2	29.93	23.61	30	0	28	0	48	18	21	13	15	10	34	7
chr6_113240015	Cpne9	chr6	113240016	A	C	FALSE	FALSE	T139P	5.9	15.58	NaN	38	0	45	1	58	15	69	10	0	0	0	0
chr6_113531415	Fancd2	chr6	113531416	C	G	FALSE	FALSE	H1167D H1167D	6.77	30.6	20.78	27	0	28	0	24	10	35	16	11	2	12	4
chr6_115572944	Raf1	chr6	115572945	G	A	TRUE	FALSE		5.88	20.5	16.56	56	0	58	0	61	15	59	16	36	3	64	18
chr6_118036263	Rasgef1a	chr6	118036264	T	C	TRUE	FALSE		5.44	33.29	NaN	78	0	77	0	76	40	70	33	0	0	0	0
chr6_119431360	Fbxl14	chr6	119431361	T	C	TRUE	TRUE		5.38	28.57	11.6	40	0	60	0	41	22	67	23	9	2	19	2
chr6_120681411	Cecr2	chr6	120681412	G	A	FALSE	FALSE	R119H	6.2	26.17	NaN	38	0	67	0	56	19	51	19	0	0	0	0
chr6_121820623	Mug1	chr6	121820624	T	C	TRUE	FALSE		6.09	20.25	NaN	68	0	79	0	101	26	92	23	0	0	0	0
chr6_122272359	Phc1	chr6	122272360	T	C	FALSE	TRUE	E629G E681G E697G E681G E629G	5.41	23.16	8.24	28	0	30	0	37	12	26	7	14	1	20	2
chr6_123692125	Vmn2r23	chr6	123692126	A	C	FALSE	FALSE	T807P	6.13	25.45	NaN	53	0	58	0	46	26	60	15	0	0	0	0
chr6_123754213	Vmn2r24	chr6	123754214	A	C	FALSE	FALSE	S454R	6.08	29.7	NaN	77	0	79	0	91	38	77	33	0	0	0	0
chr6_124458759	C1rl	chr6	124458760	C	A	FALSE	FALSE	D357E	6.01	19.27	0	46	0	46	0	57	15	72	16	6	0	4	0
chr6_124530509	C1rb	chr6	124530510	G	T	FALSE	FALSE	Q529H	6.32	16.49	NaN	77	0	65	0	92	19	85	16	0	0	0	0
chr6_125592185	Vwf	chr6	125592186	T	A	FALSE	FALSE	F543I F1270I	5.59	16.52	0	35	0	48	0	53	11	38	7	3	0	5	0
chr6_128220921	Tead4	chr6	128220922	G	C	FALSE	FALSE	R57G R56G	5.9	40.01	38.07	38	0	29	0	51	30	31	26	3	2	2	1
chr6_130231885	Klra10	chr6	130231886	A	C	FALSE	FALSE	L19V	5.03	13.13	NaN	126	0	141	0	79	24	133	15	0	0	0	0
chr6_132805965	Tas2r116	chr6	132805966	A	G	FALSE	FALSE	N171D	5.08	16.46	NaN	47	0	60	0	64	14	52	9	0	0	0	0
chr6_132843735	Tas2r113	chr6	132843736	G	A	TRUE	FALSE		5.03	20.49	NaN	73	0	59	0	65	21	74	16	0	0	0	0
chr6_135102980	Hebp1	chr6	135102981	G	C	FALSE	FALSE	L86V	6.03	100	100	46	0	32	0	0	52	0	56	0	3	0	1
chr6_137785638	Dera	chr6	137785639	T	G	FALSE	FALSE	I301M	5.61	18.29	10.25	54	0	53	0	77	19	65	13	17	2	18	2
chr6_145195229	Kras	chr6	145195230	A	G	TRUE	FALSE		5.57	100	98.17	33	0	31	0	0	55	0	44	0	19	1	44
chr6_148087179	Far2	chr6	148087180	A	C	FALSE	FALSE	K29T K29T	5.62	36.45	NaN	45	0	31	0	40	22	26	16	0	0	0	0
chr5_3606074	Pex1	chr5	3606075	G	A	FALSE	FALSE	A301T A301T	4.05	29.23	0	32	0	33	0	16	7	25	10	4	0	5	0
chr5_9570182	Grm3	chr5	9570183	A	C	FALSE	FALSE	F354V	3.6	27.66	NaN	52	0	33	0	28	7	31	18	0	0	0	0
chr5_14713152	Pclo	chr5	14713153	T	C	FALSE	FALSE	L916S L541S L3880S L916S L3880S	3.27	23.37	NaN	76	0	80	0	52	13	60	22	0	0	0	0
chr5_20701877	Pion	chr5	20701878	G	A	FALSE	TRUE	A64T A64T A64T	3.98	19.41	NaN	49	0	71	0	43	9	56	15	0	0	0	0
chr5_21492773	Reln	chr5	21492774	C	T	TRUE	FALSE		3.77	27.89	NaN	39	0	42	0	27	10	22	9	0	0	0	0
chr5_34956048	Add1	chr5	34956049	T	A	FALSE	FALSE	L285- L285- L285-	4.12	21.35	2.84	83	0	80	0	71	24	79	18	30	0	35	2
chr5_35930870	Acox3	chr5	35930871	A	T	FALSE	FALSE	K18M K18M K61M	3.66	32.42	30.77	40	0	41	0	24	8	18	15	0	1	7	3
chr5_39065531	Zfp518b	chr5	39065532	C	A	FALSE	FALSE	S123I S123I	3.66	16.94	24.39	38	0	36	0	42	8	36	8	6	5	11	1
chr5_44371111	Fgfbp1	chr5	44371112	T	C	FALSE	FALSE	R26G	3.57	19.92	NaN	72	0	56	0	48	9	41	15	0	0	0	0
chr5_46071118	Ncapg	chr5	46071119	T	G	FALSE	FALSE	L88R L431R	3.75	22.03	52.37	57	0	57	0	42	12	50	14	5	13	19	14
chr5_53152169	Pi4k2b	chr5	53152170	G	A	FALSE	FALSE	R344Q R367Q	4.02	45.54	40.47	62	0	50	0	27	25	36	28	3	5	16	9
chr5_66010224	Pds5a	chr5	66010225	A	C	FALSE	FALSE	I1204M	4.17	22.64	20.72	102	0	113	0	93	36	102	24	66	19	75	18
chr5_72091603	Gabrb1	chr5	72091604	C	A	TRUE	FALSE		3.52	28.27	NaN	76	0	94	1	34	15	44	16	0	0	0	0
chr5_75562601	Pdgfra	chr5	75562602	C	T	FALSE	FALSE	S145F S145F S145F S160F S145F S145F	4	31.11	NaN	45	0	32	0	21	8	25	13	0	0	0	0
chr5_76578845	Srd5a3	chr5	76578846	T	C	FALSE	FALSE	F157L F157L	3.84	21.22	20	102	0	91	0	65	21	62	14	6	2	4	0
chr5_81941182	Lphn3	chr5	81941183	A	T	FALSE	FALSE	D19V D190V D19V D190V D253V D253V D258V	2.46	41.54	NaN	72	0	110	0	36	20	26	27	0	0	0	0
chr5_84760463	Epha5	chr5	84760464	A	G	TRUE	FALSE		2.56	29.11	100	28	0	41	0	16	5	17	9	0	0	0	1
chr5_88271670	4930432K09Rik	chr5	88271671	G	A	FALSE	FALSE	R39H R31H	2.72	35.68	NaN	67	0	69	1	42	18	27	24	0	0	0	0
chr5_90934040	Afp	chr5	90934041	G	C	FALSE	FALSE	G448A	2.66	27.68	NaN	48	0	48	0	24	9	23	9	0	0	0	0
chr5_93472576	Ankrd56	chr5	93472577	G	C	TRUE	FALSE		2.64	65.23	NaN	32	0	39	0	5	13	10	16	0	0	0	0
chr5_97187160	Fras1	chr5	97187161	T	C	FALSE	FALSE	L3135P	2.66	98.45	NaN	49	0	71	0	0	32	1	33	0	0	0	0
chr5_99453822	Prkg2	chr5	99453823	A	T	FALSE	FALSE	H17Q	2.49	39.15	NaN	60	0	64	0	18	17	18	8	0	0	0	0
chr5_104078586	1700016H13Rik	chr5	104078587	G	A	FALSE	TRUE	P25L P25L	3.03	31.9	NaN	30	0	39	0	29	12	14	9	0	0	0	0
chr5_106317648	Zfp326	chr5	106317649	T	A	FALSE	TRUE	Y136N	3.05	26.19	43.28	31	0	28	0	14	5	17	6	7	6	5	3
chr5_107862329	Lpcat2b	chr5	107862330	C	T	FALSE	FALSE	P169S	2.89	29.7	NaN	33	0	39	0	18	10	23	8	0	0	0	0
chr5_109769533	Vmn2r16	chr5	109769534	A	C	FALSE	FALSE	Q418P	3.41	32.96	NaN	93	0	100	0	57	34	52	21	0	0	0	0
chr5_113121962	Myo18b	chr5	113121963	G	A	FALSE	FALSE	S2328L	2.69	41.62	NaN	62	0	49	0	19	15	27	18	0	0	0	0
chr5_114908942	Mvk	chr5	114908943	G	T	FALSE	FALSE	G256W G309W G321W	2.89	37.53	24.76	56	0	43	0	26	14	32	21	10	1	12	6
chr5_121160230	Dtx1	chr5	121160231	A	G	FALSE	FALSE	L31P	3.86	28.21	NaN	34	1	36	0	17	14	29	8	0	0	0	0
chr5_121981599	Mapkapk5	chr5	121981600	C	T	FALSE	TRUE	E115K E264K E115K	4.31	19.37	33.19	64	0	57	1	54	10	57	18	11	6	25	12
chr5_122268100	Sh2b3	chr5	122268101	A	C	TRUE	FALSE		3.79	24.63	24.95	24	0	30	0	25	6	14	9	3	2	8	2
chr5_122783380	Rad9b	chr5	122783381	A	G	FALSE	FALSE	F197L F266L	4.3	56.4	NaN	47	0	32	0	9	18	15	15	0	0	0	0
chr5_123102856	P2rx7	chr5	123102857	T	G	FALSE	FALSE	L83V L83V L83V L83V	4.25	21.27	15.99	34	0	33	0	25	8	26	6	3	3	21	3
chr5_124843966	Sbno1	chr5	124843967	T	G	FALSE	FALSE	K720N K719N K684N K720N	4.45	48.59	44.06	42	0	56	0	22	20	16	16	14	14	35	25
chr5_124854312	Sbno1	chr5	124854313	G	T	FALSE	FALSE	P309T P308T P274T P273T P309T	4.45	31.31	26.34	38	0	36	0	33	15	35	16	9	0	16	8
chr5_125896960	Dhx37	chr5	125896961	T	C	FALSE	FALSE	E968G	4.09	23.99	5.19	64	0	69	0	38	11	57	19	11	1	9	0
chr5_127985290	Tmem132c	chr5	127985291	G	A	FALSE	FALSE	S400N	3.51	28.43	NaN	35	0	38	0	22	7	22	11	0	0	0	0
chr5_129603010	Gpr133	chr5	129603011	C	A	TRUE	TRUE		3.89	19.42	NaN	69	0	54	1	40	10	47	11	0	0	0	0
chr5_135382525	Wbscr28	chr5	135382526	A	C	FALSE	FALSE	L15R L15R	4.1	37.67	NaN	64	0	65	0	33	23	34	18	0	0	0	0
chr5_135422467	Cldn4	chr5	135422468	G	A	FALSE	FALSE	L50F	4.03	47.07	NaN	52	0	38	0	23	39	36	22	0	0	0	0
chr5_139903043	Gpr30	chr5	139903044	T	C	TRUE	TRUE		3.84	33.26	NaN	25	0	30	0	22	9	21	13	0	0	0	0
chr5_140182847	Micall2	chr5	140182848	T	A	FALSE	FALSE	K991M	3.86	35.43	66.67	37	0	40	0	19	8	13	11	2	4	2	4
chr5_140232114	Ints1	chr5	140232115	G	T	TRUE	FALSE		3.82	23.01	30.92	40	0	35	0	33	8	24	10	10	8	28	10
chr5_144943719	Lmtk2	chr5	144943720	A	G	FALSE	FALSE	S1377G	4.18	20.38	21.63	46	0	38	0	38	7	38	14	10	2	12	4
chr5_145552039	Trrap	chr5	145552040	G	A	TRUE	FALSE		4.02	49.15	46.82	46	0	42	0	24	27	23	19	8	7	17	15
chr5_145595065	Trrap	chr5	145595066	A	G	FALSE	FALSE	K1495R K2783R	4.02	48.81	50	100	0	88	0	39	43	45	38	4	4	16	16
chr5_146197196	Cyp3a16	chr5	146197197	T	G	TRUE	TRUE		4.86	44.78	NaN	29	0	34	0	23	23	35	25	0	0	0	0
chr5_146909797	Cyp3a59	chr5	146909798	A	C	FALSE	FALSE	N237H	4.23	25.06	NaN	46	0	43	0	26	10	36	11	0	0	0	0
chr5_151345337	Brca2	chr5	151345338	A	T	FALSE	FALSE	K1997N K1997N	4.45	24.67	72.73	48	0	44	0	50	14	32	14	1	1	2	6
chr5_152447436	Rfc3	chr5	152447437	C	T	FALSE	FALSE	R213H R213H R213H	4.24	32.63	14.19	49	0	48	0	24	16	35	14	16	3	20	3
chr4_13793038	Runx1t1	chr4	13793039	G	A	FALSE	FALSE	R353Q R360Q R380Q	3.32	21.67	NaN	42	0	31	0	28	7	18	6	0	0	0	0
chr4_41444589	AI464131	chr4	41444590	A	C	FALSE	FALSE	L691R	3.8	22.4	5.88	38	0	26	0	21	12	34	7	0	1	4	0
chr4_45296951	Frmpd1	chr4	45296952	C	T	FALSE	FALSE	P967L P967L	3.89	25.63	NaN	86	0	84	0	61	26	60	17	0	0	0	0
chr4_45815410	Aldh1b1	chr4	45815411	G	C	FALSE	FALSE	A26P	3.74	21.41	NaN	101	0	114	0	92	29	85	20	0	0	0	0
chr4_45815411	Aldh1b1	chr4	45815412	C	T	FALSE	FALSE	A26V	3.74	21.48	NaN	102	0	115	0	91	29	85	20	0	0	0	0
chr4_49460459	Acnat1	chr4	49460460	T	G	FALSE	FALSE	K331T	4.7	76.69	NaN	34	0	58	0	9	28	8	28	0	0	0	0
chr4_52923938	Olfr272	chr4	52923939	A	T	TRUE	FALSE		4.01	26.03	NaN	26	0	27	0	32	9	31	14	0	0	0	0
chr4_70071274	Cdk5rap2	chr4	70071275	G	A	TRUE	TRUE		3.78	33.87	24.18	59	0	45	0	29	18	36	16	15	6	25	7
chr4_98701210	Angptl3	chr4	98701211	A	G	FALSE	TRUE	N266S	3.97	39.39	NaN	32	0	28	0	19	12	21	14	0	0	0	0
chr4_101614095	Gm12794	chr4	101614096	A	C	FALSE	FALSE	S220R	4.42	22.71	NaN	63	0	49	0	55	14	52	18	0	0	0	0
chr4_107287619	Glis1	chr4	107287620	A	G	FALSE	TRUE	K451R	3.41	31.31	NaN	47	0	37	1	23	10	23	11	0	0	0	0
chr4_114711677	Stil	chr4	114711678	A	G	TRUE	FALSE		3.4	25.6	19.46	50	0	56	0	43	19	35	9	7	3	7	0
chr4_114921100	Cyp4a29-ps	chr4	114921101	T	G	FALSE	FALSE	F132V	3.36	35.56	NaN	68	0	89	0	45	25	42	23	0	0	0	0
chr4_116793325	Btbd19	chr4	116793326	A	G	FALSE	TRUE	L57P	2.9	37.36	38.92	38	0	38	0	12	9	24	13	13	8	20	13
chr4_117577284	Ipo13	chr4	117577285	T	C	FALSE	FALSE	E441G	2.84	41.15	14.17	26	0	36	0	13	8	14	11	8	1	17	3
chr4_118157033	Tie1	chr4	118157034	A	G	FALSE	FALSE	C229R C229R	2.98	42.63	NaN	48	0	51	0	15	11	20	15	0	0	0	0
chr4_128899541	C77080	chr4	128899542	C	T	FALSE	FALSE	A733T A846T A903T A858T	2.77	28.53	41.28	32	0	28	0	19	7	21	9	5	4	5	3
chr4_129369720	Tmem39b	chr4	129369721	C	G	FALSE	FALSE	A131P A4P	3.08	23.68	30.86	36	0	33	0	25	7	16	6	1	0	2	1
chr4_130501870	Matn1	chr4	130501871	G	T	TRUE	FALSE		2.97	60.62	NaN	26	0	34	0	16	26	10	14	0	0	0	0
chr4_134077496	2610002D18Rik	chr4	134077497	T	C	TRUE	FALSE		2.96	70.36	50	33	0	24	0	4	10	4	9	2	2	2	2
chr4_136489558	Epha8	chr4	136489559	C	T	TRUE	FALSE		2.81	100	NaN	59	0	51	0	0	45	0	54	0	0	0	0
chr4_138290200	Pla2g2c	chr4	138290201	T	C	FALSE	FALSE	F22S	2.87	78.73	NaN	49	0	33	0	5	22	6	19	0	0	0	0
chr4_139216338	Tas1r2	chr4	139216339	C	T	FALSE	FALSE	A398V A369V	2.93	100	NaN	64	0	49	0	0	43	0	35	0	0	0	0
chr4_143316935	Gm13078	chr4	143316936	T	C	FALSE	FALSE	L237P	3.23	34.37	NaN	78	0	90	0	43	24	37	18	0	0	0	0
chr4_143749538	Oog3	chr4	143749539	A	G	FALSE	FALSE	F131L	3.15	33.42	NaN	172	0	185	0	82	35	90	53	0	0	0	0
chr4_144109910	9430007A20Rik	chr4	144109911	G	A	TRUE	TRUE		3.29	33.55	NaN	64	0	53	0	37	16	37	22	0	0	0	0
chr4_144118571	9430007A20Rik	chr4	144118572	C	A	FALSE	FALSE	L220M L144M	3.29	62.14	NaN	57	0	68	0	15	20	7	18	0	0	0	0
chr4_147318853	2510039O18Rik	chr4	147318854	G	A	FALSE	FALSE	E391K E391K	3.12	25.16	31.19	72	0	65	0	34	9	38	16	16	5	12	8
chr4_148318467	Casz1	chr4	148318468	T	C	FALSE	FALSE	L1087P L1087P	2.62	100	100	48	0	48	0	0	24	0	18	0	1	0	0
chr4_151389655	Klhl21	chr4	151389656	T	A	TRUE	FALSE		2.93	72.13	80.98	30	0	37	0	8	21	9	23	1	5	2	8
chr4_153641650	Megf6	chr4	153641651	T	A	TRUE	FALSE		2.92	73.69	50	44	0	44	0	7	22	9	23	1	3	3	1
chr4_155015672	Cdk11b	chr4	155015673	G	T	FALSE	FALSE	E376D E377D E343D	3.08	64.54	57.72	25	0	31	0	11	15	6	18	9	11	19	27
chr4_155261078	Cpsf3l	chr4	155261079	G	A	FALSE	FALSE	D314N	2.91	69.45	70.36	62	0	66	0	18	31	9	34	6	9	2	10
chr3_19049506	Armc1	chr3	19049507	C	A	FALSE	FALSE	S85I	3.99	28.15	23.9	113	0	128	0	67	24	70	30	17	4	54	18
chr3_27364729	Fndc3b	chr3	27364730	G	C	FALSE	FALSE	C557W C561W	3.45	44.56	26.59	42	0	41	0	25	14	18	25	5	2	6	2
chr3_31122920	Slc7a14	chr3	31122921	G	C	FALSE	FALSE	L486V L486V	3.62	23.55	NaN	43	0	47	0	32	10	20	6	0	0	0	0
chr3_54179048	Postn	chr3	54179049	A	T	FALSE	FALSE	D503V D503V D503V	3.69	20.98	NaN	149	0	191	0	98	35	78	15	0	0	0	0
chr3_55304026	Dclk1	chr3	55304027	G	T	FALSE	FALSE	G234V G542V G235V G235V G251V G558V G235V G542V G235V	3.59	37.81	NaN	24	0	37	0	20	13	21	12	0	0	0	0
chr3_62143412	Arhgef26	chr3	62143413	C	G	TRUE	TRUE		3.37	36.91	NaN	33	0	40	0	14	7	7	6	0	0	0	0
chr3_82344530	Npy2r	chr3	82344531	G	A	TRUE	FALSE		4.03	18.68	NaN	44	1	35	1	44	12	50	10	0	0	0	0
chr3_88372132	Ubqln4	chr3	88372133	T	C	FALSE	FALSE	L590P	4.89	22.74	23.07	83	0	77	0	97	30	76	21	23	7	27	8
chr3_88786630	Ash1l	chr3	88786631	C	A	FALSE	FALSE	L632I L632I	5.26	31.39	29.41	26	0	29	0	34	18	35	14	6	2	0	2
chr3_89471051	Kcnn3	chr3	89471052	A	T	FALSE	FALSE	S650C S34C	4.39	43.08	NaN	82	0	84	0	56	52	60	38	0	0	0	0
chr3_89758489	Atp8b2	chr3	89758490	T	C	FALSE	FALSE	K207R	4.67	59.63	64.58	25	0	29	0	11	13	8	16	2	8	7	9
chr3_90191191	Slc27a3	chr3	90191192	A	C	TRUE	FALSE		4.89	19.7	38.07	88	0	75	0	68	15	61	17	2	1	3	2
chr3_90319863	S100a13	chr3	90319864	C	G	FALSE	FALSE	S18C	4.83	36.85	39.05	49	0	65	0	53	30	48	29	9	8	17	9
chr3_92627719	Kprp	chr3	92627720	A	T	TRUE	FALSE		3.05	42.36	NaN	67	0	81	0	41	27	23	21	0	0	0	0
chr3_92628550	Kprp	chr3	92628551	G	A	TRUE	FALSE		3.05	22.22	NaN	59	0	57	0	34	15	32	6	0	0	0	0
chr3_92737856	Lce3b	chr3	92737857	T	G	TRUE	TRUE		3.48	30.72	NaN	44	0	52	0	21	15	30	10	0	0	0	0
chr3_93201348	Rptn	chr3	93201349	C	A	FALSE	FALSE	P689H	3.8	19.33	NaN	56	0	46	0	40	7	37	13	0	0	0	0
chr3_93249603	Tchh	chr3	93249604	C	T	FALSE	FALSE	Q810-	3.43	33.28	NaN	29	0	43	0	19	8	14	9	0	0	0	0
chr3_93475154	Tdpoz1	chr3	93475155	A	C	FALSE	FALSE	H81Q	3.99	24.96	NaN	101	0	94	0	74	26	67	21	0	0	0	0
chr3_94682997	Pogz	chr3	94682998	T	A	FALSE	FALSE	F983I F992I	4.22	54.93	46.07	38	0	33	0	20	16	15	32	6	2	0	5
chr3_94788430	Pi4kb	chr3	94788431	T	G	FALSE	FALSE	F167V F167V	4.06	23.92	4.89	36	0	42	0	38	10	33	13	9	0	3	1
chr3_95538798	Ecm1	chr3	95538799	T	C	FALSE	FALSE	I466V I465V I465V	3.83	100	100	138	0	139	0	0	100	0	126	0	7	0	6
chr3_95973746	Mtmr11	chr3	95973747	A	G	TRUE	FALSE		3.91	18.98	NaN	90	0	104	0	63	13	59	16	0	0	0	0
chr3_96488940	Ankrd35	chr3	96488941	A	C	FALSE	FALSE	E822D E873D E822D E873D	3.93	24.48	NaN	50	0	38	0	13	6	22	6	0	0	0	0
chr3_96658479	Pdzk1	chr3	96658480	A	G	FALSE	TRUE	N162D N162D	4.3	100	NaN	26	0	28	0	0	36	0	28	0	0	0	0
chr3_97570480	Pde4dip	chr3	97570481	C	T	TRUE	FALSE		3.59	52.09	50	101	0	74	0	42	44	37	42	0	1	1	0
chr3_97966529	Adam30	chr3	97966530	C	T	TRUE	FALSE		4.08	48.59	NaN	37	0	32	0	20	24	19	14	0	0	0	0
chr3_98546144	Hsd3b3	chr3	98546145	G	T	FALSE	FALSE	H262N H262N H207N H262N H262N	4.37	26.43	NaN	45	0	42	0	43	15	32	12	0	0	0	0
chr3_98610254	Hsd3b6	chr3	98610255	T	G	FALSE	FALSE	K217T	4.09	29.66	NaN	80	0	81	0	89	33	69	35	0	0	0	0
chr3_98657254	Hsd3b1	chr3	98657255	T	C	TRUE	FALSE		3.97	25.33	NaN	95	0	112	0	70	25	80	26	0	0	0	0
chr3_98679274	Hao2	chr3	98679275	A	C	FALSE	FALSE	V340G	3.69	23.3	NaN	29	0	38	0	21	8	27	7	0	0	0	0
chr3_99948266	Wdr3	chr3	99948267	T	G	FALSE	TRUE	K663T	3.64	49.82	46.87	206	0	237	1	76	89	103	91	9	7	8	8
chr3_100860359	Ptgfrn	chr3	100860360	T	G	FALSE	FALSE	T620P	3.4	46.65	NaN	116	1	117	0	35	52	52	33	0	0	0	0
chr3_101630665	BC037703	chr3	101630666	G	A	TRUE	FALSE		3.99	21.08	NaN	36	0	44	0	27	6	24	8	0	0	0	0
chr3_105730130	I830077J02Rik	chr3	105730131	C	A	FALSE	FALSE	A42S	4.21	26.95	NaN	50	0	60	0	33	11	23	10	0	0	0	0
chr3_106625104	Olfr266	chr3	106625105	T	C	FALSE	FALSE	D124G	3.84	19.95	NaN	103	1	74	0	72	21	62	13	0	0	0	0
chr3_107954551	Gpr61	chr3	107954552	G	A	TRUE	TRUE		3.76	52.85	NaN	56	0	76	0	27	32	30	32	0	0	0	0
chr3_108503677	Gpsm2	chr3	108503678	T	C	FALSE	FALSE	E234G	4.07	23.34	23.02	30	0	25	0	30	7	21	10	11	2	3	3
chr3_116605869	Frrs1	chr3	116605870	G	A	TRUE	FALSE		4.03	29.46	0	27	0	37	0	32	16	22	7	3	0	4	0
chr3_126142049	Arsj	chr3	126142050	G	T	FALSE	TRUE	R509M	3.29	34.21	NaN	31	0	47	0	27	15	21	10	0	0	0	0
chr3_129440339	Egf	chr3	129440340	G	T	FALSE	FALSE	S168- S168-	3.62	24.53	NaN	36	0	52	0	30	11	34	10	0	0	0	0
chr3_134595464	Tacr3	chr3	134595465	C	A	TRUE	TRUE		3.55	29.19	NaN	32	0	42	0	24	7	26	15	0	0	0	0
chr3_138561289	Tspan5	chr3	138561290	G	C	FALSE	TRUE	W228C	3.33	30.39	48.34	31	0	25	0	18	7	16	8	3	1	3	4
chr3_141396863	Unc5c	chr3	141396864	T	G	FALSE	TRUE	L111V L185V L185V	3.34	16.55	22.17	33	0	45	0	47	7	35	11	12	5	25	6
chr3_142292978	Gbp2	chr3	142292979	G	A	FALSE	FALSE	D159N	3.67	15.74	11.02	89	0	109	0	73	11	71	17	5	0	3	1
chr3_144259973	2015-09-01	chr3	144259974	A	C	TRUE	TRUE		3.76	46.2	43.1	38	0	34	0	28	19	15	21	85	65	84	63
chr3_151163138	Eltd1	chr3	151163139	C	A	FALSE	FALSE	P225T	3.52	38.69	NaN	75	0	84	0	45	21	34	34	0	0	0	0
chr2_10127476	Itih5	chr2	10127477	C	A	TRUE	FALSE		3.6	24.58	NaN	43	0	60	0	46	12	42	18	0	0	0	0
chr2_10326261	Sfmbt2	chr2	10326262	G	T	TRUE	FALSE		3.91	28.29	NaN	25	0	34	0	34	13	19	8	0	0	0	0
chr2_10378629	Sfmbt2	chr2	10378630	C	A	TRUE	FALSE		3.91	30.07	NaN	27	0	27	0	22	9	15	7	0	0	0	0
chr2_10500809	Sfmbt2	chr2	10500810	A	C	FALSE	FALSE	T784P T817P	3.91	47.19	NaN	49	0	51	0	27	25	20	17	0	0	0	0
chr2_13215855	Cubn	chr2	13215856	G	A	FALSE	FALSE	S3211L	4.12	27.41	0	28	0	31	0	21	9	21	7	3	0	4	0
chr2_14060716	Stam	chr2	14060717	C	A	FALSE	FALSE	S91- S397- S397-	4.32	24.7	0	54	0	33	0	30	10	34	11	11	0	6	0
chr2_23255736	Nxph2	chr2	23255737	G	T	FALSE	FALSE	A194S	3.98	42.88	NaN	29	0	35	1	20	16	12	8	0	0	0	0
chr2_24517363	Cacna1b	chr2	24517364	T	A	FALSE	TRUE	K1096M K1097M	3.86	20.87	NaN	68	0	67	0	55	11	51	19	0	0	0	0
chr2_24695195	Ehmt1	chr2	24695196	G	A	TRUE	FALSE		4.46	23.76	25.31	40	0	52	0	22	10	32	8	3	0	11	4
chr2_26294612	Sec16a	chr2	26294613	G	A	FALSE	FALSE	S970F S970F	4.05	30.06	27.96	93	0	88	0	50	31	65	22	0	1	8	3
chr2_31853509	Nup214	chr2	31853510	C	T	TRUE	FALSE		4.28	22.48	14.48	54	0	51	0	37	9	41	14	11	0	14	4
chr2_32069948	Prrc2b	chr2	32069949	C	A	FALSE	FALSE	N1306K	3.85	32.15	20.18	39	0	26	0	16	14	24	8	20	4	48	13
chr2_32072251	Prrc2b	chr2	32072252	G	A	FALSE	FALSE	R1582K R895K R839K	3.85	49.95	45.1	27	0	34	0	13	12	14	15	13	9	25	22
chr2_32624635	Ttc16	chr2	32624636	A	T	FALSE	FALSE	L324M L324M L324M L381M	4.15	25.02	NaN	46	0	30	0	25	7	25	10	0	0	0	0
chr2_34863768	Hc	chr2	34863769	T	G	FALSE	FALSE	T1145P	4.14	28.23	NaN	33	0	44	0	32	13	29	11	0	0	0	0
chr2_36725469	Olfr352	chr2	36725470	C	T	FALSE	FALSE	A128V	4.63	28.51	NaN	88	0	111	0	84	34	79	31	0	0	0	0
chr2_36861068	Olfr358	chr2	36861069	C	A	FALSE	FALSE	E22-	4.63	30.7	NaN	43	0	37	0	24	12	23	9	0	0	0	0
chr2_37656211	Dennd1a	chr2	37656212	A	G	FALSE	FALSE	S767P S727P S799P	3.83	23.53	21.61	58	0	50	0	41	16	31	7	14	4	15	4
chr2_38640001	Nr6a1	chr2	38640002	C	T	TRUE	TRUE		4.16	27.37	NaN	61	0	65	0	42	13	46	21	0	0	0	0
chr2_38787578	Olfml2a	chr2	38787579	G	C	TRUE	TRUE		4.2	23.53	NaN	29	0	31	0	25	7	20	7	0	0	0	0
chr2_48725892	Acvr2a	chr2	48725893	T	C	FALSE	TRUE	V47A	3.66	31.78	17.29	60	0	66	0	48	19	42	24	3	1	6	1
chr2_51483830	Tas2r134	chr2	51483831	C	A	TRUE	FALSE		3.99	15.42	NaN	67	0	63	0	62	8	55	16	0	0	0	0
chr2_52025391	Neb	chr2	52025392	C	T	FALSE	FALSE	V6336I V151I	4.13	21.01	100	61	0	62	0	61	16	48	13	0	1	0	0
chr2_52164086	Neb	chr2	52164087	T	A	FALSE	FALSE	K423M	4.13	40.45	NaN	35	0	40	0	37	20	27	26	0	0	0	0
chr2_56964024	Nr4a2	chr2	56964025	C	T	FALSE	FALSE	G276S G213S G276S G276S	3.54	22.08	0	63	0	45	0	24	8	35	9	1	0	2	0
chr2_66514313	Scn7a	chr2	66514314	T	C	TRUE	FALSE		3.8	53.98	NaN	76	0	59	0	25	29	27	32	0	0	0	0
chr2_66543127	Scn7a	chr2	66543128	A	C	TRUE	FALSE		3.8	28.32	NaN	36	0	36	0	22	9	21	8	0	0	0	0
chr2_66552007	Scn7a	chr2	66552008	C	T	FALSE	FALSE	E399K E264K	3.8	26.08	NaN	81	0	81	0	55	17	42	18	0	0	0	0
chr2_67351377	Xirp2	chr2	67351378	A	G	FALSE	FALSE	T1969A T1969A T1750A	3.74	25.93	NaN	24	0	33	0	22	8	18	6	0	0	0	0
chr2_70347250	4933404M02Rik	chr2	70347251	A	C	FALSE	FALSE	N31T	4.25	22.83	NaN	28	0	40	0	23	6	31	10	0	0	0	0
chr2_75776038	Ttc30b	chr2	75776039	T	G	FALSE	FALSE	E142D	4.2	21.28	0	68	0	79	0	59	14	42	14	2	0	2	0
chr2_76585007	Ttn	chr2	76585008	C	G	FALSE	FALSE	E22787Q E16206Q	3.83	17.07	NaN	49	0	48	0	35	10	43	7	0	0	0	0
chr2_76590286	Ttn	chr2	76590287	G	T	FALSE	FALSE	A21027E A14446E	3.83	30.67	NaN	28	0	47	0	29	13	23	10	0	0	0	0
chr2_76625325	Ttn	chr2	76625326	T	G	FALSE	FALSE	K14540T K7959T	3.83	21.6	NaN	32	0	34	0	32	8	33	10	0	0	0	0
chr2_76686381	Ttn	chr2	76686382	T	G	FALSE	FALSE	K10034N	3.83	54.21	NaN	58	0	66	0	19	31	23	21	0	0	0	0
chr2_80484414	Nup35	chr2	80484415	G	A	TRUE	FALSE		4.58	22.3	19.68	24	0	28	0	30	8	29	9	5	2	7	1
chr2_84822421	Prg2	chr2	84822422	G	T	FALSE	FALSE	K106N	4.48	24.94	NaN	31	0	36	0	28	9	20	7	0	0	0	0
chr2_84880809	Ssrp1	chr2	84880810	G	A	FALSE	FALSE	R211H R211H R211H	3.83	22.7	24.99	39	0	54	0	45	15	26	6	42	19	63	17
chr2_85324337	4833423E24Rik	chr2	85324338	T	G	FALSE	FALSE	K476T	3.72	54.04	NaN	91	0	84	0	34	40	40	47	0	0	0	0
chr2_85617278	Olfr1014	chr2	85617279	T	G	FALSE	FALSE	D179E	3.92	51.87	NaN	76	0	92	0	55	59	48	52	0	0	0	0
chr2_85763954	Olfr1026	chr2	85763955	T	G	FALSE	FALSE	F177V	3.82	34.98	NaN	60	0	77	0	48	25	43	24	0	0	0	0
chr2_85962579	Olfr1038-ps	chr2	85962580	A	C	FALSE	FALSE	T167P	3.71	42.7	NaN	104	0	131	0	44	40	72	48	0	0	0	0
chr2_86068378	Olfr1047	chr2	86068379	C	A	FALSE	FALSE	V250F	3.54	20.09	NaN	82	0	69	0	50	11	48	14	0	0	0	0
chr2_86196049	Olfr1056	chr2	86196050	A	T	FALSE	FALSE	I163N	3.62	25.7	NaN	52	0	48	0	28	16	39	10	0	0	0	0
chr2_86225912	Olfr1058	chr2	86225913	T	C	FALSE	FALSE	I221V	3.81	24.37	NaN	37	0	36	0	39	11	24	10	0	0	0	0
chr2_86226335	Olfr1058	chr2	86226336	T	G	FALSE	FALSE	K80Q	3.81	27.45	0	53	0	59	0	35	19	44	13	0	0	1	0
chr2_86626629	Olfr1093	chr2	86626630	A	G	FALSE	FALSE	K248E	3.92	22.5	NaN	48	0	45	0	30	7	22	9	0	0	0	0
chr2_87053934	Olfr1113	chr2	87053935	T	G	FALSE	FALSE	I295M	3.72	25.84	NaN	44	0	41	0	31	17	59	17	0	0	0	0
chr2_87197715	Olfr1120	chr2	87197716	C	A	TRUE	FALSE		3.99	28.57	NaN	51	0	60	0	35	14	35	14	0	0	0	0
chr2_87275315	Olfr1124	chr2	87275316	A	G	FALSE	FALSE	Y224C	3.93	22.49	NaN	71	1	100	0	64	16	61	21	0	0	0	0
chr2_87415836	Olfr1129	chr2	87415837	T	C	FALSE	FALSE	S199P	3.59	15.6	NaN	79	0	77	0	50	16	78	11	0	0	0	0
chr2_87496577	Olfr1134	chr2	87496578	A	T	FALSE	FALSE	S167T	3.59	29.06	NaN	102	0	99	0	83	36	68	26	0	0	0	0
chr2_87497033	Olfr1134	chr2	87497034	A	C	FALSE	FALSE	L15V	3.59	21.63	NaN	73	0	75	0	51	15	43	11	0	0	0	0
chr2_87586645	Olfr1140	chr2	87586646	G	T	FALSE	FALSE	A98S	3.83	28.93	NaN	42	0	62	0	34	17	33	11	0	0	0	0
chr2_87622784	Olfr152	chr2	87622785	G	T	FALSE	FALSE	L31F	3.81	19.1	NaN	70	0	76	0	67	17	68	15	0	0	0	0
chr2_87736789	Olfr1153	chr2	87736790	G	A	FALSE	FALSE	A153T	4.15	24.72	NaN	44	0	32	0	31	10	36	12	0	0	0	0
chr2_87783604	Olfr1155	chr2	87783605	G	A	FALSE	FALSE	P60L	3.46	43.65	NaN	54	0	65	0	28	20	22	19	0	0	0	0
chr2_88841994	Olfr1215	chr2	88841995	C	A	FALSE	FALSE	G150V	3.67	24.7	NaN	95	1	114	0	66	24	55	16	0	0	0	0
chr2_89470117	Olfr1249	chr2	89470118	A	G	TRUE	FALSE		3.95	34.31	NaN	50	0	43	1	27	15	36	18	0	0	0	0
chr2_89783926	Olfr1259	chr2	89783927	A	G	FALSE	FALSE	V115A	4.06	24.26	NaN	49	0	49	0	38	18	33	7	0	0	0	0
chr2_89877413	Olfr1265	chr2	89877414	C	T	FALSE	FALSE	L113F	4.47	17.45	NaN	63	0	73	0	67	19	72	12	0	0	0	0
chr2_93706104	Accsl	chr2	93706105	A	C	FALSE	FALSE	F102V	4.03	27.93	NaN	88	0	84	0	62	21	68	30	0	0	0	0
chr2_103106805	Ehf	chr2	103106806	T	A	TRUE	TRUE		3.88	27.81	NaN	29	0	41	0	18	8	23	8	0	0	0	0
chr2_103921159	Cd59b	chr2	103921160	G	C	FALSE	TRUE	S23T S23T	4.58	23.02	NaN	50	0	60	0	50	13	38	14	0	0	0	0
chr2_111069503	4930430A15Rik	chr2	111069504	C	T	TRUE	FALSE		3.7	16.33	NaN	39	0	76	0	48	7	42	12	0	0	0	0
chr2_111098015	Olfr1276	chr2	111098016	T	G	FALSE	FALSE	V248G	3.96	30.81	NaN	125	0	161	3	105	37	97	58	0	0	0	0
chr2_111289613	Olfr1287	chr2	111289614	T	C	FALSE	FALSE	F106L	3.92	54.52	NaN	144	0	151	0	81	92	73	93	0	0	0	0
chr2_111377970	Olfr1294	chr2	111377971	A	C	FALSE	FALSE	I158M	4.04	23.16	NaN	119	0	141	0	96	33	84	22	0	0	0	0
chr2_112741072	Ryr3	chr2	112741073	C	A	FALSE	TRUE	G703V	3.97	18.76	NaN	42	0	41	0	27	11	41	7	0	0	0	0
chr2_118536984	Plcb2	chr2	118536985	C	T	TRUE	FALSE		3.92	60.15	0	37	0	25	0	16	22	15	25	1	0	0	0
chr2_118613040	Disp2	chr2	118613041	A	C	TRUE	FALSE		3.93	50.59	NaN	50	0	55	0	29	26	33	38	0	0	0	0
chr2_120556071	Cdan1	chr2	120556072	T	C	FALSE	TRUE	S251G S251G	3.82	28.77	0	35	0	54	0	33	12	23	11	3	0	5	0
chr2_125176023	Fbn1	chr2	125176024	C	T	FALSE	FALSE	D1434N	3.86	26.04	NaN	56	0	72	0	41	16	38	12	0	0	0	0
chr2_126623016	Trpm7	chr2	126623017	G	T	FALSE	FALSE	A1710E A1711E	4.4	21.38	14.25	32	0	48	0	32	10	37	9	15	3	15	2
chr2_129444270	Sirpa	chr2	129444271	C	A	FALSE	FALSE	A391D A391D A391D A173D	3.65	22.13	21.44	72	0	80	0	52	10	54	24	104	29	233	63
chr2_129926589	AU015228	chr2	129926590	A	G	FALSE	FALSE	R111G	4.17	20.39	0	76	0	84	0	67	25	69	13	1	0	3	0
chr2_130132739	Ebf4	chr2	130132740	C	A	TRUE	TRUE		3.86	19.61	NaN	111	0	134	0	79	30	98	18	0	0	0	0
chr2_130799134	Atrn	chr2	130799135	G	A	FALSE	FALSE	S745N	4.44	27.89	43.68	31	0	29	0	18	9	27	9	10	6	8	8
chr2_136910886	Jag1	chr2	136910887	C	A	FALSE	FALSE	W896L	3.44	25.39	50	36	0	33	0	28	8	20	9	0	0	2	2
chr2_146260640	Ralgapa2	chr2	146260641	T	G	FALSE	FALSE	S472R S472R S472R	3.69	18.59	16.62	82	0	77	0	45	11	51	11	7	2	8	1
chr2_147870215	Foxa2	chr2	147870216	C	G	TRUE	FALSE		3.3	27.74	NaN	62	0	55	0	19	10	41	14	0	0	0	0
chr2_152839772	Pdrg1	chr2	152839773	C	T	FALSE	FALSE	A46T	4.06	25.52	12.87	43	0	45	0	28	10	39	13	23	3	17	3
chr2_156334894	Epb4.1l1	chr2	156334895	G	A	TRUE	FALSE		4.06	25.47	14.29	25	0	26	0	23	8	18	6	4	0	1	1
chr2_158440331	Slc32a1	chr2	158440332	G	T	TRUE	FALSE		3.58	57.25	NaN	71	0	58	0	22	28	25	35	0	0	0	0
chr2_158669923	Dhx35	chr2	158669924	G	A	TRUE	FALSE		4.07	26.19	12.5	71	0	64	0	53	21	56	18	6	2	8	0
chr2_163223067	Jph2	chr2	163223068	G	C	FALSE	FALSE	S65R	3.72	55.76	53.87	106	0	130	0	41	62	52	57	5	8	11	11
chr2_163295600	Fitm2	chr2	163295601	C	T	FALSE	FALSE	E143K	3.89	16.95	51.18	57	0	55	0	46	9	32	7	4	0	1	4
chr2_164625312	Acot8	chr2	164625313	T	C	FALSE	FALSE	Q133R Q133R	3.76	18.86	26.43	56	0	43	0	46	10	44	11	8	1	6	4
chr2_165653896	Zmynd8	chr2	165653897	G	A	TRUE	TRUE		3.83	27.28	25.89	44	0	48	0	30	10	28	12	17	4	44	17
chr2_166719094	Arfgef2	chr2	166719095	A	T	FALSE	FALSE	T1727S	4.25	22.97	21	57	0	70	0	54	14	48	17	7	5	22	4
chr2_167013560	Kcnb1	chr2	167013561	G	C	FALSE	FALSE	A188G A188G	3.84	45.07	NaN	41	0	41	0	21	16	24	21	0	0	0	0
chr2_168581446	Sall4	chr2	168581447	G	T	TRUE	TRUE		3.93	22.71	NaN	63	0	50	0	36	13	47	12	0	0	0	0
chr2_172810952	Spo11	chr2	172810953	G	A	FALSE	FALSE	A115T A128T A153T A115T	4.01	20.29	NaN	46	0	62	0	39	13	40	8	0	0	0	0
chr2_174123873	Gnas	chr2	174123874	A	G	FALSE	TRUE	S112G E171G E171G	3.49	42.46	NaN	64	0	73	0	16	25	32	17	0	0	0	0
chr2_178109071	Sycp2	chr2	178109072	T	G	FALSE	TRUE	E767D	3.46	29.68	NaN	40	0	55	0	35	13	20	11	0	0	0	0
chr2_180884473	Eef1a2	chr2	180884474	C	T	TRUE	FALSE		3.77	24.67	0	48	0	34	0	32	11	29	9	0	0	1	0
chr1_7153410	Pcmtd1	chr1	7153411	C	T	FALSE	FALSE	P222L P34L P92L	3.52	48.23	32.78	31	0	39	0	16	13	17	18	3	5	13	4
chr1_17081521	Jph1	chr1	17081522	T	A	FALSE	FALSE	K332N	4.76	19.02	NaN	82	0	97	0	87	14	99	35	0	0	0	0
chr1_17754156	Crispld1	chr1	17754157	A	G	FALSE	FALSE	T489A T489A	4.65	17.34	NaN	37	0	59	0	38	11	43	7	0	0	0	0
chr1_21447609	Kcnq5	chr1	21447610	G	A	FALSE	FALSE	P449L P468L P22L	4.46	16.9	10	78	0	85	0	76	12	78	21	0	1	3	0
chr1_40535330	Il18r1	chr1	40535331	C	A	FALSE	TRUE	S136Y S136Y S136Y S136Y S136Y	5.79	22.21	NaN	32	0	44	0	41	13	39	10	0	0	0	0
chr1_56693077	Hsfy2	chr1	56693078	C	T	TRUE	FALSE		4.95	18.15	NaN	35	0	49	0	38	10	55	11	0	0	0	0
chr1_58138385	Aox1	chr1	58138386	G	A	FALSE	FALSE	V865M	5.67	31.22	58.62	48	0	55	0	53	26	37	15	0	4	3	1
chr1_58407111	Aox3l1	chr1	58407112	T	C	FALSE	FALSE	L1142P	6	17.27	NaN	59	0	34	0	50	8	61	16	0	0	0	0
chr1_58533359	Orc2	chr1	58533360	A	C	FALSE	FALSE	F278V F230V F278V	6.33	27.86	28.87	35	0	34	0	44	13	50	25	16	4	21	11
chr1_60311751	Nbeal1	chr1	60311752	G	A	TRUE	FALSE		6.47	19.14	0	54	0	72	0	41	13	60	12	1	0	2	0
chr1_75476836	Tmem198	chr1	75476837	C	A	FALSE	FALSE	Q11K Q11K	3.63	23.41	NaN	36	0	44	0	31	9	21	7	0	0	0	0
chr1_75483330	Obsl1	chr1	75483331	G	A	FALSE	FALSE	T1764M	3.77	100	100	62	0	50	0	0	40	0	43	0	14	0	25
chr1_83010374	Slc19a3	chr1	83010375	G	A	TRUE	TRUE		4.18	24.21	NaN	37	0	45	0	38	14	27	7	0	0	0	0
chr1_87605712	Sp100	chr1	87605713	T	C	TRUE	TRUE		4.23	45.92	NaN	43	0	45	0	19	17	28	23	0	0	0	0
chr1_88324310	1700019O17Rik	chr1	88324311	C	A	FALSE	FALSE	L456I	5.16	18.95	NaN	63	0	50	0	51	16	63	12	0	0	0	0
chr1_89952416	Ugt1a10	chr1	89952417	T	C	FALSE	FALSE	F121L	3.91	23.24	NaN	78	0	72	0	74	22	68	21	0	0	0	0
chr1_90149031	Heatr7b1	chr1	90149032	C	T	FALSE	FALSE	T1158I	3.41	16.48	NaN	61	6	59	3	47	9	39	8	0	0	0	0
chr1_90156001	A730008H23Rik	chr1	90156002	C	T	TRUE	TRUE		3.42	14.29	25	69	13	81	7	71	12	61	10	0	0	3	1
chr1_92110784	Cxcr7	chr1	92110785	G	A	TRUE	FALSE		3.64	23.34	0	71	0	75	0	51	23	54	12	1	0	1	0
chr1_95249164	Ppp1r7	chr1	95249165	T	C	FALSE	FALSE	L170P	4.16	25.41	18.33	42	0	47	0	38	12	38	14	8	5	18	2
chr1_111981699	Cdh7	chr1	111981700	C	G	FALSE	FALSE	I178M I395M I337M	3.46	25.51	NaN	70	0	48	0	32	11	41	14	0	0	0	0
chr1_113759737	Dsel	chr1	113759738	A	T	TRUE	TRUE		4.35	28.13	0	40	0	60	0	33	9	35	20	0	0	1	0
chr1_118325376	Cntnap5a	chr1	118325377	C	A	TRUE	FALSE		4.28	19.1	NaN	89	0	107	0	96	23	65	15	0	0	0	0
chr1_120394272	Clasp1	chr1	120394273	T	G	FALSE	FALSE	S259A S259A S259A S259A S259A S259A S259A	4.85	19.86	17.2	32	0	41	0	27	6	25	7	14	1	26	7
chr1_129787641	Rab3gap1	chr1	129787642	T	A	FALSE	FALSE	F111I	5.28	23.47	23.42	86	0	80	0	77	27	84	23	8	4	11	2
chr1_130240874	Mcm6	chr1	130240875	T	G	FALSE	FALSE	N454T N454T	5.22	21.19	14.78	49	0	38	0	45	13	55	14	62	18	101	13
chr1_132349055	Cd55	chr1	132349056	T	G	FALSE	FALSE	D254A D254A	4.81	29.14	NaN	29	0	35	0	23	13	23	7	0	0	0	0
chr1_137017396	Ptprv	chr1	137017397	C	T	TRUE	FALSE		4.95	21.49	NaN	34	0	41	0	43	12	41	11	0	0	0	0
chr1_137367300	Nav1	chr1	137367301	T	C	FALSE	FALSE	T313A T785A T707A T707A T707A	4.87	32.96	27.59	43	0	43	0	36	18	21	10	3	5	9	0
chr1_138179410	Camsap1l1	chr1	138179411	C	T	FALSE	FALSE	G417R G411R G400R	4.93	23.2	13.44	34	0	32	0	24	6	21	8	10	4	13	0
chr1_138329027	Ddx59	chr1	138329028	A	C	FALSE	FALSE	N401T	5.3	16.66	0	56	0	67	0	56	16	65	10	4	0	6	0
chr1_141413009	F13b	chr1	141413010	A	C	FALSE	FALSE	I502L	4.82	20.55	NaN	41	0	31	0	32	7	24	8	0	0	0	0
chr1_142470222	Kcnt2	chr1	142470223	G	T	FALSE	FALSE	D917Y	3.5	20.79	NaN	37	0	57	0	43	9	32	12	0	0	0	0
chr1_155739155	Teddm1	chr1	155739156	G	A	FALSE	FALSE	G79R	4.18	26.2	NaN	68	0	66	0	61	21	60	22	0	0	0	0
chr1_156330290	Cacna1e	chr1	156330291	G	A	TRUE	FALSE		3.57	21.32	NaN	27	0	34	0	27	10	29	6	0	0	0	0
chr1_156333652	Cacna1e	chr1	156333653	C	T	TRUE	FALSE		3.57	28.8	NaN	38	0	37	0	17	8	22	8	0	0	0	0
chr1_160177119	Fam5b	chr1	160177120	G	A	FALSE	FALSE	R521- R206-	3.26	24.76	NaN	72	0	70	0	46	12	37	17	0	0	0	0
chr1_161825225	Tnr	chr1	161825226	T	C	FALSE	FALSE	F1037L	3.37	24.15	NaN	39	0	39	0	18	9	25	6	0	0	0	0
chr1_162001674	4930523C07Rik	chr1	162001675	T	A	TRUE	TRUE		3.65	29.67	NaN	27	0	27	0	21	10	19	7	0	0	0	0
chr1_162930145	Serpinc1	chr1	162930146	C	T	FALSE	FALSE	L395F	4.06	28.43	NaN	53	0	76	0	51	18	38	18	0	0	0	0
chr1_165316453	Gorab	chr1	165316454	C	G	FALSE	TRUE	S191T S346T	3.38	24.27	23.3	33	0	30	0	17	11	27	6	8	0	6	4
chr1_165333680	Gorab	chr1	165333681	C	A	FALSE	TRUE	E12-	3.38	18.59	14.55	55	0	68	0	52	10	41	12	5	1	18	3
chr1_167796793	Cd247	chr1	167796794	C	T	TRUE	TRUE		3.8	21.37	0	38	0	38	0	26	12	32	6	2	0	3	0
chr1_168029413	Dusp27	chr1	168029414	A	G	FALSE	FALSE	L920P L920P	3.68	20.77	NaN	51	0	60	0	53	14	50	13	0	0	0	0
chr1_169396624	Lrrc52	chr1	169396625	C	A	FALSE	FALSE	G74V	4.01	22.23	NaN	42	0	32	0	38	11	32	9	0	0	0	0
chr1_169619902	Lmx1a	chr1	169619903	A	G	TRUE	TRUE		3.54	26.85	NaN	59	0	62	0	36	13	43	16	0	0	0	0
chr1_173289040	Klhdc9	chr1	173289041	A	T	TRUE	FALSE		4.14	25.33	42.01	80	0	68	0	59	20	53	18	4	2	6	5
chr1_173625857	Cd48	chr1	173625858	A	T	FALSE	FALSE	D46V D46V	4.24	25.55	NaN	39	0	70	0	39	12	42	16	0	0	0	0
chr1_173729722	Slamf1	chr1	173729723	T	G	FALSE	FALSE	V334G	4.06	18.42	NaN	82	0	98	0	73	19	58	11	0	0	0	0
chr1_175567537	Pyhin1	chr1	175567538	A	C	FALSE	TRUE	K34N	3.77	24.75	NaN	95	0	108	0	89	30	63	20	0	0	0	0
chr1_175571276	Pyhin1	chr1	175571277	A	G	FALSE	TRUE	K181E	3.77	27.67	NaN	153	0	150	0	87	36	116	42	0	0	0	0
chr1_176000079	Olfr430	chr1	176000080	C	T	FALSE	FALSE	S217F	3.42	24.52	NaN	46	0	33	0	25	9	30	9	0	0	0	0
chr1_176047445	Olfr231	chr1	176047446	C	T	FALSE	FALSE	A234T	3.15	32.83	NaN	49	0	30	0	15	9	19	8	0	0	0	0
chr1_177014150	Rgs7	chr1	177014151	T	C	FALSE	FALSE	E12G E12G E12G E345G E345G	3.48	21.31	NaN	66	0	77	0	41	15	43	9	0	0	0	0
chr1_187105555	Rab3gap2	chr1	187105556	A	T	FALSE	FALSE	L138F L1193F L902F	3.89	30.99	36.29	31	0	32	0	19	13	24	8	2	3	6	2
chr1_190735861	Ush2a	chr1	190735862	T	C	FALSE	FALSE	L4514P	3.6	19.91	NaN	42	0	40	0	33	9	35	8	0	0	0	0
chr1_191476809	Cenpf	chr1	191476810	A	C	FALSE	FALSE	L2384R	4.15	25.83	6.25	86	0	82	0	72	27	71	23	7	1	8	0
chr1_191985877	Prox1	chr1	191985878	G	C	FALSE	FALSE	A83G A83G	3.77	17.04	0	30	0	51	0	45	7	27	10	1	0	0	0
chr1_192624215	Rps6kc1	chr1	192624216	G	C	TRUE	FALSE		3.95	24.99	9.62	46	0	46	0	29	10	28	9	8	2	10	0
chr1_196470634	Plxna2	chr1	196470635	A	C	FALSE	FALSE	I228L	3.52	20.44	NaN	125	0	151	0	89	21	77	22	0	0	0	0
chr1_196590732	Plxna2	chr1	196590733	A	G	FALSE	FALSE	N786D	3.52	19.45	NaN	78	0	106	0	76	16	48	15	0	0	0	0
chr9_13510213	Maml2	chr9	13510214	C	A	TRUE	FALSE		3.8	29.02	100	41	0	62	0	43	22	52	18	0	0	0	1
chr9_15727234	Fat3	chr9	15727235	G	A	TRUE	FALSE		3.39	31.9	NaN	40	0	55	0	33	16	31	14	0	0	0	0
chr9_16051225	Fat3	chr9	16051226	T	C	TRUE	FALSE		3.39	26.9	NaN	59	0	63	0	39	15	37	13	0	0	0	0
chr9_18661825	Olfr829	chr9	18661826	T	A	TRUE	FALSE		4.2	22.66	NaN	62	0	81	0	62	22	51	12	0	0	0	0
chr9_18749864	Olfr832	chr9	18749865	G	A	FALSE	FALSE	V258I	3.93	18.03	NaN	39	0	51	0	42	13	43	7	0	0	0	0
chr9_19180127	Olfr847	chr9	19180128	G	A	FALSE	FALSE	L66F	4.51	18.53	NaN	31	0	50	0	29	12	47	8	0	0	0	0
chr9_19725155	Olfr77	chr9	19725156	T	A	FALSE	FALSE	F168I	3.91	20.36	NaN	40	0	30	0	31	9	31	7	0	0	0	0
chr9_20995956	Pde4a	chr9	20995957	C	G	FALSE	TRUE	A58G S107R S164R	4.55	26.2	0	50	0	36	0	27	12	36	11	2	0	0	0
chr9_20995957	Pde4a	chr9	20995958	G	A	FALSE	TRUE	E108K E165K	4.55	24.14	0	49	0	35	0	28	12	38	10	2	0	0	0
chr9_22167244	Anln	chr9	22167245	T	C	FALSE	FALSE	E580G	4.29	20.91	21.05	79	0	85	0	69	18	52	14	96	25	238	64
chr9_27141211	Igsf9b	chr9	27141212	G	C	TRUE	FALSE		3.66	25.62	41.91	49	0	43	0	31	12	21	6	0	1	3	2
chr9_31218917	Nfrkb	chr9	31218918	A	C	FALSE	FALSE	S406R S641R S657R S900R	4.48	75.52	69.39	48	0	57	0	13	39	10	32	2	4	1	3
chr9_37662902	Olfr877	chr9	37662903	A	C	FALSE	FALSE	S167R	4.24	50.61	NaN	53	0	57	0	35	39	34	32	0	0	0	0
chr9_38076196	Olfr895	chr9	38076197	T	C	FALSE	FALSE	L33S	4.38	19.89	NaN	53	0	51	0	40	11	40	9	0	0	0	0
chr9_39065455	Olfr945	chr9	39065456	G	A	FALSE	FALSE	S270L	3.89	19.04	NaN	125	0	154	0	110	30	116	24	0	0	0	0
chr9_39398187	AW551984	chr9	39398188	C	A	FALSE	FALSE	E736- E736-	3.86	56.79	NaN	49	0	45	0	26	27	15	30	0	0	0	0
chr9_44983547	Tmprss4	chr9	44983548	T	A	FALSE	FALSE	N193Y N333Y	3.86	73.26	NaN	31	0	46	0	9	29	12	29	0	0	0	0
chr9_53339791	Atm	chr9	53339792	T	G	FALSE	FALSE	K92T K92T K92T	4.03	25.98	40.43	37	0	43	0	32	10	27	11	5	2	4	4
chr9_57004062	Commd4	chr9	57004063	T	C	FALSE	FALSE	S73G	3.86	18.48	21.76	74	0	77	0	45	13	53	10	18	17	63	11
chr9_57549939	Cyp1a1	chr9	57549940	G	A	TRUE	FALSE		4.44	19.1	NaN	34	0	44	0	34	8	38	9	0	0	0	0
chr9_64754931	Dennd4a	chr9	64754932	T	G	FALSE	FALSE	S1512A	4.38	32.64	29.11	52	0	46	0	32	15	34	17	3	1	7	3
chr9_65945243	Snx1	chr9	65945244	G	A	TRUE	FALSE		4.36	28.35	22.13	33	0	31	0	30	11	20	9	34	12	49	12
chr9_66094283	Dapk2	chr9	66094284	T	C	FALSE	FALSE	F172L	3.97	49.9	NaN	62	0	56	0	31	28	36	39	0	0	0	0
chr9_67761781	Vps13c	chr9	67761782	T	C	FALSE	FALSE	S1256P	4.1	60.24	44.12	33	0	29	0	14	17	11	22	3	2	2	2
chr9_76340405	Fam83b	chr9	76340406	A	G	TRUE	FALSE		3.5	78.75	NaN	61	0	65	0	7	33	13	42	0	0	0	0
chr9_79525924	Col12a1	chr9	79525925	A	G	TRUE	FALSE		4.06	68.95	NaN	58	0	77	0	24	56	21	44	0	0	0	0
chr9_89496218	AF529169	chr9	89496219	T	C	TRUE	FALSE		3.61	14.86	NaN	68	1	67	0	38	7	42	7	0	0	0	0
chr9_92497872	Plod2	chr9	92497873	T	G	FALSE	FALSE	F530V F551V	3.73	30.01	23.01	67	0	90	0	40	20	45	17	18	4	43	14
chr9_99775333	Sox14	chr9	99775334	A	G	TRUE	TRUE		3.22	26.42	NaN	49	0	42	0	45	18	27	8	0	0	0	0
chr9_101838473	Ephb1	chr9	101838474	G	T	TRUE	FALSE		3.55	17.99	NaN	42	0	48	0	45	11	41	8	0	0	0	0
chr9_102981856	Slco2a1	chr9	102981857	C	A	FALSE	TRUE	L513M	3.84	25.74	0	132	0	126	0	96	29	88	36	1	0	0	0
chr9_104775109	Cpne4	chr9	104775110	A	G	TRUE	FALSE		3.82	24.2	6.44	69	0	66	0	62	20	57	18	11	1	17	1
chr9_105601628	Col6a6	chr9	105601629	G	C	FALSE	FALSE	A1954G	3.82	19.61	NaN	49	0	40	0	46	11	40	10	0	0	0	0
chr9_106087130	Wdr82	chr9	106087131	A	C	FALSE	FALSE	I221L	4.42	49.5	66.84	62	0	61	0	34	27	27	35	19	28	19	47
chr9_107449740	Zmynd10	chr9	107449741	C	T	TRUE	TRUE		3.48	21.3	NaN	48	0	54	0	27	6	23	8	0	0	0	0
chr9_107501364	Sema3b	chr9	107501365	A	C	FALSE	TRUE	L663V L663V L663V L663V L663V	3.7	47.28	37.28	40	0	39	0	22	17	15	17	18	11	19	11
chr9_107926686	Ip6k1	chr9	107926687	C	T	FALSE	FALSE	R59-	4.31	52.5	42.85	45	0	38	0	29	36	15	13	10	9	23	16
chr9_108110998	Dag1	chr9	108110999	G	C	FALSE	FALSE	P425A P425A P425A P425A	4.38	28.17	24.72	48	0	53	0	46	18	56	22	87	30	138	44
chr9_108717007	Nckipsd	chr9	108717008	G	C	FALSE	FALSE	K492N	3.87	73.05	62.34	146	0	130	1	44	119	39	106	1	3	2	0
chr9_108880544	Col7a1	chr9	108880545	C	T	TRUE	FALSE		3.97	43.26	NaN	40	0	40	0	27	21	32	24	0	0	0	0
chr9_109048050	Fbxw21	chr9	109048051	T	C	FALSE	FALSE	H305R H305R	4.55	100	NaN	52	0	47	0	0	49	0	62	0	0	0	0
chr9_110534875	Nbeal2	chr9	110534876	G	C	FALSE	FALSE	A1543G A1570G	3.62	19.81	13.13	85	0	100	0	46	9	52	16	5	0	11	2
chr9_114314194	Tmppe	chr9	114314195	G	A	FALSE	FALSE	R148H	4.1	27.95	14.29	24	0	27	0	17	6	19	8	1	1	4	0
chr9_114383095	Glb1	chr9	114383096	C	A	TRUE	TRUE		4.29	20.89	14.1	59	0	42	0	54	12	45	15	11	1	14	3
chr9_119926024	Xirp1	chr9	119926025	T	G	FALSE	FALSE	Q970P	3.97	100	NaN	34	0	31	0	0	35	0	30	0	0	0	0
chr9_119928150	Xirp1	chr9	119928151	A	T	TRUE	FALSE		3.97	15.7	NaN	65	0	67	0	58	9	63	14	0	0	0	0
chr9_123892682	Ccr1l1	chr9	123892683	T	G	FALSE	FALSE	I187L	4.08	79.59	NaN	24	0	29	0	6	19	3	17	0	0	0	0
chr9_123945832	Ccr3	chr9	123945833	T	A	TRUE	TRUE		4.13	30.4	NaN	60	0	75	0	54	26	62	25	0	0	0	0
chr9_123946097	Ccr3	chr9	123946098	A	C	TRUE	TRUE		4.13	47.78	NaN	31	0	42	0	19	16	18	18	0	0	0	0
chr8_3747016	Cd209a	chr8	3747017	G	T	FALSE	FALSE	S80Y S20Y S107Y	4.37	32.52	NaN	24	0	24	0	17	7	11	7	0	0	0	0
chr8_3944161	Cd209c	chr8	3944162	A	C	TRUE	TRUE		4.11	27.58	NaN	47	0	44	0	31	10	28	13	0	0	0	0
chr8_4268003	Timm44	chr8	4268004	C	T	FALSE	TRUE	E135K	3.8	19.22	19.7	60	0	60	0	35	13	45	8	44	9	99	26
chr8_12834636	Atp11a	chr8	12834637	G	C	FALSE	TRUE	R522S R522S R522S R247S	3.6	27.57	6.97	42	0	38	0	21	10	25	8	28	2	39	3
chr8_14822471	Dlgap2	chr8	14822472	C	G	FALSE	FALSE	A651G A638G A571G A650G A117G	3.5	40.99	NaN	31	0	25	0	17	11	16	12	0	0	0	0
chr8_16092257	Csmd1	chr8	16092258	C	T	FALSE	FALSE	D1544N	3.13	23.6	NaN	85	0	79	0	34	9	53	18	0	0	0	0
chr8_16200057	Csmd1	chr8	16200058	G	T	FALSE	FALSE	Q969K	3.13	35.39	NaN	42	0	26	0	16	12	17	7	0	0	0	0
chr8_22992338	Defb9	chr8	22992339	A	C	FALSE	FALSE	F43L	3.83	19.94	NaN	65	0	69	0	45	9	44	14	0	0	0	0
chr8_23782806	Ikbkb	chr8	23782807	G	A	TRUE	TRUE		3.65	21	20.9	33	0	31	0	29	7	19	6	16	3	18	6
chr8_26697114	Letm2	chr8	26697115	G	A	TRUE	FALSE		3.97	30.22	0	26	0	26	0	13	8	22	8	1	0	0	0
chr8_33028476	Nrg1	chr8	33028477	G	C	FALSE	FALSE	L67V L67V L67V	3.18	48.78	NaN	56	0	52	1	27	23	24	26	0	0	0	0
chr8_34681786	Tex15	chr8	34681787	A	C	FALSE	FALSE	K527Q K258Q	4.11	17.71	NaN	35	0	39	0	39	7	33	9	0	0	0	0
chr8_34682281	Tex15	chr8	34682282	A	G	FALSE	FALSE	I692V I423V	4.11	36.86	NaN	41	0	36	0	31	17	20	13	0	0	0	0
chr8_36653289	Mfhas1	chr8	36653290	C	G	FALSE	FALSE	P622A P371A	3.2	43.52	50	44	0	48	0	10	7	16	13	0	0	1	1
chr8_44215751	Triml1	chr8	44215752	T	A	FALSE	FALSE	I384F I389F	3.69	27.4	NaN	44	0	49	0	32	13	34	12	0	0	0	0
chr8_44605430	Adam26b	chr8	44605431	T	C	TRUE	FALSE		4.01	23.41	NaN	65	0	49	0	48	18	54	14	0	0	0	0
chr8_44655051	Adam26a	chr8	44655052	T	A	FALSE	FALSE	N252Y	4.23	28.6	NaN	45	0	54	0	53	20	49	21	0	0	0	0
chr8_44760024	Gm5347	chr8	44760025	C	T	FALSE	FALSE	D431N	4	23.81	NaN	98	0	106	0	69	25	76	21	0	0	0	0
chr8_46109160	Fat1	chr8	46109161	A	G	FALSE	FALSE	I1940M	3.28	51.91	38.38	75	0	76	0	31	33	32	35	7	4	14	9
chr8_46331125	F11	chr8	46331126	C	T	FALSE	FALSE	G445D	3.89	30.78	NaN	26	0	26	0	19	8	26	12	0	0	0	0
chr8_72409308	Cilp2	chr8	72409309	C	G	FALSE	FALSE	K190N	3.49	29.61	NaN	26	0	27	0	10	6	17	6	0	0	0	0
chr8_72975697	Klhl26	chr8	72975698	T	G	FALSE	TRUE	E487A E426A	4.46	54.6	0	32	0	31	0	21	24	18	23	4	0	0	0
chr8_73440347	Mtap1s	chr8	73440348	T	G	FALSE	TRUE	F881V F772V	3.57	20.03	29.67	100	0	85	0	74	12	58	31	1	0	7	3
chr8_73998393	Dda1	chr8	73998394	C	G	FALSE	TRUE	A69G	3.8	21.31	13.37	28	0	45	0	23	6	25	7	29	6	84	12
chr8_74204655	Jak3	chr8	74204656	C	A	FALSE	TRUE	L365M L365M	3.67	29.36	0	104	0	104	0	56	21	66	30	0	0	3	0
chr8_79834669	Arhgap10	chr8	79834670	T	C	TRUE	FALSE		3.66	20.79	17.75	131	0	142	0	75	22	95	23	16	6	31	5
chr8_80741843	Ttc29	chr8	80741844	C	T	TRUE	TRUE		3.42	32.69	NaN	45	0	40	0	14	7	23	11	0	0	0	0
chr8_83139324	Frem3	chr8	83139325	A	C	FALSE	FALSE	Q1449H	3.99	57.05	NaN	44	0	45	0	24	26	20	34	0	0	0	0
chr8_86493050	Asf1b	chr8	86493051	G	C	FALSE	FALSE	A141P	3.77	27.57	19.07	40	0	44	0	25	8	21	10	24	10	42	7
chr8_93456632	Chd9	chr8	93456633	C	T	TRUE	TRUE		3.92	26.99	0	64	0	48	0	42	12	52	24	0	0	2	0
chr8_93744077	Rpgrip1l	chr8	93744078	A	T	FALSE	FALSE	-1265R -881R	3.77	21.7	0	81	0	72	0	43	9	46	17	2	0	0	0
chr8_93784873	Rpgrip1l	chr8	93784874	T	G	FALSE	FALSE	K818T K434T	3.77	20.68	27.27	43	0	49	0	33	7	30	10	3	0	4	2
chr8_93794018	Rpgrip1l	chr8	93794019	A	T	FALSE	FALSE	F711I F327I	3.77	56.47	30.77	37	0	47	0	20	26	17	22	1	1	2	0
chr8_95588864	Ces1b	chr8	95588865	T	C	FALSE	FALSE	E335G	4.61	66.44	NaN	25	0	27	0	7	20	8	11	0	0	0	0
chr8_95699006	Ces1d	chr8	95699007	T	C	FALSE	FALSE	K411R	4.51	42.59	NaN	41	0	47	0	38	28	24	18	0	0	0	0
chr8_95852379	Ces1g	chr8	95852380	G	A	FALSE	FALSE	A196V	4.82	17.44	NaN	42	0	44	0	47	7	42	14	0	0	0	0
chr8_105203511	Cdh11	chr8	105203512	C	A	FALSE	FALSE	R76S R76S	3.01	26.24	NaN	40	0	35	0	29	9	17	8	0	0	0	0
chr8_111475256	Zfhx3	chr8	111475257	A	C	FALSE	FALSE	K3013T	3.15	21.9	12.51	49	0	70	0	44	11	48	15	1	1	9	1
chr8_112823872	Hydin	chr8	112823873	A	G	FALSE	FALSE	K86E K108E K108E	3.89	23.03	NaN	43	0	46	0	35	9	34	12	0	0	0	0
chr8_113109947	Hydin	chr8	113109948	G	T	FALSE	FALSE	K4140N	3.89	50.86	NaN	28	0	25	0	12	14	12	11	0	0	0	0
chr8_113539474	Ddx19b	chr8	113539475	T	G	FALSE	FALSE	K176T K161T K161T	4.23	23.69	32.87	46	0	46	0	44	11	50	19	4	1	2	2
chr8_113573603	Aars	chr8	113573604	G	C	TRUE	FALSE		4.02	23.77	16.25	49	0	60	0	38	15	49	13	195	44	336	60
chr8_115291408	Cntnap4	chr8	115291409	A	G	TRUE	FALSE		2.46	23.03	NaN	46	0	33	0	16	6	23	6	0	0	0	0
chr8_115339419	Cntnap4	chr8	115339420	C	G	FALSE	FALSE	P762A P762A P762A	2.46	28.93	NaN	30	0	32	0	12	5	15	6	0	0	0	0
chr8_119637331	Bcmo1	chr8	119637332	T	C	TRUE	FALSE		2.95	100	NaN	35	0	28	0	0	19	0	16	0	0	0	0
chr8_124963629	Mvd	chr8	124963630	G	C	FALSE	TRUE	A56G	3.62	40.79	32.16	69	0	62	0	35	19	30	28	5	1	11	6
chr8_125093920	Cdt1	chr8	125093921	C	G	TRUE	FALSE		5.22	16.62	18.68	40	0	46	0	63	12	52	11	17	2	22	7
chr8_125418836	Ankrd11	chr8	125418837	G	A	TRUE	FALSE		5	15.58	13.41	57	0	69	0	73	12	83	17	37	7	77	11
chr8_125945433	Tubb3	chr8	125945434	G	C	FALSE	FALSE	G402A	4.02	20.48	21.02	61	0	64	0	51	17	61	13	84	23	130	34
chr8_125980397	Def8	chr8	125980398	A	G	FALSE	FALSE	R255G R279G R267G R255G R255G	4.12	46.88	30.52	87	0	68	0	30	24	32	31	4	3	7	2
chr8_126012141	Afg3l1	chr8	126012142	A	C	FALSE	TRUE	E216D	4.38	47.31	64.84	24	0	37	0	19	14	18	20	11	14	9	22
chr8_128389917	Pcnxl2	chr8	128389918	T	G	FALSE	FALSE	S545R S736R	3.68	22.34	NaN	28	0	37	0	27	6	22	9	0	0	0	0
chr13_22684358	Vmn1r205	chr13	22684359	G	T	TRUE	FALSE		3.19	59.97	NaN	81	0	82	0	24	41	27	36	0	0	0	0
chr13_22975630	Vmn1r212	chr13	22975631	A	C	FALSE	FALSE	F134V	2.83	29.05	NaN	181	0	180	0	100	38	77	35	0	0	0	0
chr13_24136050	Lrrc16a	chr13	24136051	G	A	FALSE	TRUE	Q1000- Q1004-	2.75	65.93	41.38	31	0	30	0	9	18	6	11	4	0	1	3
chr13_33985740	Serpinb6c	chr13	33985741	A	G	FALSE	FALSE	F172L	3.59	24.22	NaN	72	0	76	0	49	14	47	17	0	0	0	0
chr13_37080880	F13a1	chr13	37080881	C	T	FALSE	FALSE	W131- W131- W131- W131-	2.97	38.07	NaN	44	0	54	0	19	11	15	10	0	0	0	0
chr13_38040805	Rreb1	chr13	38040806	G	A	FALSE	FALSE	R1560K R267K R1696K	2.7	31.71	52.26	38	0	34	0	15	7	13	6	2	1	2	3
chr13_41014007	Gcnt2	chr13	41014008	C	A	FALSE	FALSE	P253T P253T	3.09	21.12	NaN	33	0	44	0	23	6	18	5	0	0	0	0
chr13_41198160	Gcm2	chr13	41198161	C	A	FALSE	FALSE	G316W G494W G494W	3.12	35.78	NaN	69	0	55	0	23	14	27	14	0	0	0	0
chr13_49171948	Wnk2	chr13	49171949	C	T	FALSE	FALSE	A29T A823T A298T A29T	3.05	32.65	NaN	39	0	35	0	18	8	19	10	0	0	0	0
chr13_49816456	Iars	chr13	49816457	G	A	FALSE	FALSE	S746N	3.14	30.07	35.07	26	0	26	0	22	7	16	11	12	5	8	6
chr13_55909464	Catsper3	chr13	55909465	T	G	FALSE	FALSE	F290V F328V F341V	3.4	30.19	NaN	35	0	42	0	24	9	19	10	0	0	0	0
chr13_58389393	Kif27	chr13	58389394	T	G	FALSE	TRUE	Q1315H Q852H	3.15	33.88	NaN	41	0	61	0	24	20	36	14	0	0	0	0
chr13_58910223	Ntrk2	chr13	58910224	T	C	TRUE	FALSE		2.62	30.65	NaN	46	0	38	0	19	11	18	6	0	0	0	0
chr13_60886003	BC051665	chr13	60886004	T	G	FALSE	FALSE	E76A	3.04	29.33	NaN	111	0	95	1	38	21	40	13	0	0	0	0
chr13_65295609	Nlrp4f	chr13	65295610	C	T	FALSE	FALSE	E510K E510K E510K	3.02	39.72	NaN	74	0	59	0	19	19	29	15	0	0	0	0
chr13_69754342	Nsun2	chr13	69754343	A	T	FALSE	FALSE	K72M K138M	3.11	27.04	20.16	56	0	57	0	38	10	27	18	34	7	45	13
chr13_72097667	Irx1	chr13	72097668	C	T	TRUE	FALSE		2.17	27.16	NaN	31	0	36	0	21	6	20	10	0	0	0	0
chr13_73827177	Slc6a19	chr13	73827178	C	T	FALSE	TRUE	E217K	3.17	34.71	NaN	70	0	85	0	37	24	42	19	0	0	0	0
chr13_77314151	2210408I21Rik	chr13	77314152	A	C	FALSE	FALSE	D13A D13A	3.04	29.34	0	29	0	44	0	17	11	25	8	3	0	0	0
chr13_81615670	Gpr98	chr13	81615671	G	A	FALSE	FALSE	P3726L	3	37.34	NaN	29	0	38	0	14	14	19	8	0	0	0	0
chr13_89741102	Hapln1	chr13	89741103	A	G	FALSE	FALSE	H54R	2.88	30.95	NaN	43	0	40	0	24	14	21	7	0	0	0	0
chr13_98715645	Rgnef	chr13	98715646	G	A	FALSE	TRUE	R903W R890W R1203W	2.86	20.18	100	80	0	75	0	33	11	39	8	0	1	0	0
chr13_100278069	Mtap1b	chr13	100278070	T	G	FALSE	FALSE	E93D E93D	2.87	46.69	57.89	47	0	58	0	18	20	22	16	2	2	0	2
chr13_103496520	Cd180	chr13	103496521	T	G	TRUE	TRUE		3.08	32.45	0	37	0	36	0	14	9	22	9	1	0	0	0
chr13_103526914	Mast4	chr13	103526915	T	C	TRUE	FALSE		2.72	30.78	0	81	0	94	0	42	21	36	14	4	0	1	0
chr13_103528598	Mast4	chr13	103528599	T	G	FALSE	FALSE	K1447T	2.72	33.94	38.99	60	0	66	0	29	16	35	17	1	1	2	1
chr13_104613480	Erbb2ip	chr13	104613481	T	C	TRUE	TRUE		3.32	35.6	28.92	55	0	49	0	32	15	30	20	15	7	24	9
chr13_104922018	Sgtb	chr13	104922019	T	C	FALSE	FALSE	L161P	3.36	23.43	NaN	30	0	44	1	28	7	18	8	0	0	0	0
chr13_106235819	Htr1a	chr13	106235820	G	T	TRUE	TRUE		2.84	24.56	NaN	78	0	66	0	34	9	38	15	0	0	0	0
chr12_4719277	Itsn2	chr12	4719278	A	C	FALSE	FALSE	S1578R S19R S1551R	5.38	45.51	37.91	58	0	56	0	34	25	36	34	5	4	11	6
chr12_4857630	BC068281	chr12	4857631	A	C	FALSE	FALSE	K227T K227T K227T	5.76	64.88	79.22	27	0	24	0	15	25	13	27	0	2	1	3
chr12_8011879	Apob	chr12	8011880	C	A	FALSE	FALSE	L1358I	4.73	18.82	NaN	53	0	43	0	49	12	50	11	0	0	0	0
chr12_29250301	Allc	chr12	29250302	A	G	TRUE	FALSE		5.3	21.98	NaN	32	0	37	0	44	14	30	7	0	0	0	0
chr12_30536613	Myt1l	chr12	30536614	G	A	TRUE	FALSE		3.85	32.84	NaN	32	0	43	0	15	12	28	11	0	0	0	0
chr12_30779646	Tpo	chr12	30779647	T	C	FALSE	FALSE	D656G	4.36	47.84	NaN	28	0	25	0	14	13	10	9	0	0	0	0
chr12_35092653	Hdac9	chr12	35092654	T	G	FALSE	TRUE	K253T K255T	3.47	50.75	NaN	38	0	39	0	14	13	13	15	0	0	0	0
chr12_40806227	Scin	chr12	40806228	C	T	FALSE	FALSE	M384I M384I	3.87	25.71	NaN	147	0	149	0	113	35	98	39	0	0	0	0
chr12_52744122	Strn3	chr12	52744123	T	C	FALSE	FALSE	K355R	4.34	21.6	9.98	133	0	132	0	122	34	103	28	3	0	8	1
chr12_53052062	Heatr5a	chr12	53052063	T	C	FALSE	FALSE	T347A T347A	4.35	50	46.13	36	0	31	1	14	14	22	22	2	1	3	3
chr12_71143886	Nin	chr12	71143887	T	G	FALSE	TRUE	N1247T N1247T N1247T N1247T	4.65	21.35	22.8	59	1	73	0	56	18	56	13	12	2	30	10
chr12_73229365	4930403N07Rik	chr12	73229366	G	T	FALSE	FALSE	H507N	5.22	24.11	NaN	40	0	75	0	71	24	64	19	0	0	0	0
chr12_74224815	Mnat1	chr12	74224816	A	G	TRUE	TRUE		4.95	100	100	30	0	32	0	0	31	0	37	0	41	0	79
chr12_75401286	Dbpht2	chr12	75401287	A	T	TRUE	TRUE		4.87	21.24	NaN	29	0	30	0	28	7	35	10	0	0	0	0
chr12_75998747	Kcnh5	chr12	75998748	C	T	FALSE	FALSE	A905T	4.52	81.11	NaN	35	0	45	0	7	30	10	43	0	0	0	0
chr12_75998748	Kcnh5	chr12	75998749	C	T	TRUE	FALSE		4.52	79.97	NaN	36	0	46	0	7	30	11	42	0	0	0	0
chr12_76066281	Kcnh5	chr12	76066282	A	C	FALSE	FALSE	F617V	4.52	23.49	NaN	46	0	43	0	41	12	37	12	0	0	0	0
chr12_77050075	Syne2	chr12	77050076	A	G	TRUE	FALSE		4.87	34.76	50.72	30	0	45	0	26	19	31	13	4	3	8	9
chr12_82416641	Slc8a3	chr12	82416642	T	A	FALSE	FALSE	N130I N130I N130I	4.57	20.86	NaN	31	0	31	0	30	9	45	11	0	0	0	0
chr12_82661672	Adam21	chr12	82661673	G	A	FALSE	FALSE	H101Y	5.58	24.23	NaN	28	0	29	0	36	11	39	13	0	0	0	0
chr12_84867163	Dcaf4	chr12	84867164	C	T	TRUE	FALSE		5.02	50.89	64.63	55	0	57	0	35	33	39	44	6	5	7	17
chr12_86371104	Ylpm1	chr12	86371105	G	A	FALSE	FALSE	R1218K	5.27	54.53	35.06	35	0	43	0	12	26	26	24	13	12	26	10
chr12_90498675	Nrxn3	chr12	90498676	G	T	TRUE	TRUE		3.89	19.84	NaN	66	0	53	0	45	15	43	8	0	0	0	0
chr12_101299865	Kcnk13	chr12	101299866	A	G	FALSE	FALSE	D330G D330G D330G	4.48	17.52	0	68	0	59	0	63	13	64	14	0	0	1	0
chr12_112667697	1200009I06Rik	chr12	112667698	G	A	FALSE	FALSE	D645N D645N D645N	5.48	31.34	72.73	38	0	34	0	42	18	41	20	1	1	2	6
chr12_113274625	Tdrd9	chr12	113274626	T	C	TRUE	FALSE		6.16	33.13	NaN	50	0	55	0	48	18	37	28	0	0	0	0
chr12_113278643	Tdrd9	chr12	113278644	A	G	TRUE	FALSE		6.16	37.41	NaN	35	0	42	0	44	26	48	29	0	0	0	0
chr12_113849915	Inf2	chr12	113849916	G	A	TRUE	FALSE		6.49	45.99	31.89	38	0	28	0	32	21	27	32	8	5	17	7
chr12_114371410	Mta1	chr12	114371411	C	T	FALSE	FALSE	P547L P547L P530L	5.65	38.11	26.89	132	0	137	0	126	72	100	68	49	14	78	33
chr12_117293240	Zfp386	chr12	117293241	G	A	FALSE	TRUE	E21K E21K	6.15	28.11	28.87	36	0	46	0	36	17	34	11	13	8	18	5
chr12_119133484	Dnahc11	chr12	119133485	G	C	FALSE	FALSE	T4121R T362R	5.6	27.65	NaN	45	0	39	0	43	12	38	22	0	0	0	0
chr12_119221441	Dnahc11	chr12	119221442	C	A	FALSE	FALSE	A3127S	5.6	31.9	NaN	129	1	143	1	105	42	95	54	0	0	0	0
chr12_120087006	Sp8	chr12	120087007	C	T	TRUE	FALSE		4.01	38.58	NaN	46	0	52	0	28	19	37	22	0	0	0	0
chr12_120685035	Macc1	chr12	120685036	T	A	TRUE	FALSE		5.6	37.17	NaN	50	0	54	0	58	36	50	28	0	0	0	0
chr11_3898534	Gal3st1	chr11	3898535	C	A	FALSE	FALSE	F246L F246L F246L	4.27	21.08	NaN	57	0	50	0	40	10	46	13	0	0	0	0
chr11_4546658	Ascc2	chr11	4546659	C	G	FALSE	FALSE	A59G A59G	5.26	63.22	59.47	62	0	75	0	23	45	29	45	13	27	36	45
chr11_4824773	Thoc5	chr11	4824774	C	T	TRUE	FALSE		5.38	17.57	17.86	58	0	63	0	69	16	71	14	28	8	66	13
chr11_4828794	Thoc5	chr11	4828795	T	G	TRUE	TRUE		5.38	23.58	14.71	38	0	38	0	42	11	37	14	16	3	30	5
chr11_5771462	Aebp1	chr11	5771463	C	T	FALSE	TRUE	R1001- R1000- R620- R672-	4.78	15.41	15.68	55	0	47	0	47	8	46	9	108	31	200	30
chr11_6255429	Ogdh	chr11	6255430	A	C	FALSE	FALSE	D978A D974A D993A D989A D978A	5.31	17.82	18.95	58	0	58	0	70	25	74	11	43	9	64	16
chr11_6299605	Zmiz2	chr11	6299606	A	T	FALSE	FALSE	H415L H447L	4.95	21.05	16.32	46	0	44	0	46	11	27	9	21	6	28	4
chr11_7050021	Adcy1	chr11	7050022	G	C	FALSE	FALSE	A710P	4.28	35.04	NaN	27	0	24	0	20	9	18	12	0	0	0	0
chr11_9194689	Abca13	chr11	9194690	A	C	FALSE	FALSE	Q2183H	4.6	19.2	NaN	36	0	39	0	51	11	36	10	0	0	0	0
chr11_26371531	Fancl	chr11	26371532	A	G	TRUE	TRUE		3.68	21.9	31.73	49	0	63	0	43	12	39	11	4	1	12	6
chr11_30791138	Gpr75	chr11	30791139	T	G	FALSE	FALSE	L15V L15V	4.09	23.19	NaN	54	1	69	0	48	13	54	18	0	0	0	0
chr11_34338299	Dock2	chr11	34338300	G	A	FALSE	FALSE	T924M T924M T924M	3.31	46.25	NaN	79	0	71	0	29	21	28	29	0	0	0	0
chr11_34505883	Dock2	chr11	34505884	A	C	FALSE	FALSE	L568R L568R L568R	3.31	21.15	NaN	48	0	34	0	25	6	23	7	0	0	0	0
chr11_34508713	Dock2	chr11	34508714	C	A	FALSE	FALSE	E548- E548- E548-	3.31	25.53	NaN	37	0	48	0	27	12	32	9	0	0	0	0
chr11_35696983	Wwc1	chr11	35696984	T	G	FALSE	FALSE	N307T N140T N317T	3.61	26.32	24.07	33	0	33	0	21	7	18	7	4	1	2	1
chr11_46367758	Gm12171	chr11	46367759	G	A	TRUE	FALSE		4.05	100	NaN	96	0	79	0	0	85	0	84	0	0	0	0
chr11_58200231	2210415F13Rik	chr11	58200232	A	C	FALSE	FALSE	T113P T113P	5.37	24.55	NaN	32	0	34	0	23	10	24	6	0	0	0	0
chr11_58203905	2210415F13Rik	chr11	58203906	C	T	TRUE	TRUE		5.37	39.86	NaN	26	0	35	0	25	22	30	16	0	0	0	0
chr11_58236381	1810065E05Rik	chr11	58236382	G	A	TRUE	FALSE		4.94	25.53	NaN	83	0	87	0	77	25	89	32	0	0	0	0
chr11_64992138	Myocd	chr11	64992139	G	A	TRUE	FALSE		4.33	19.78	NaN	45	0	44	0	49	13	48	11	0	0	0	0
chr11_65504237	Map2k4	chr11	65504238	C	T	TRUE	FALSE		4.67	31.32	28.49	37	0	45	0	22	12	34	14	9	4	11	4
chr11_66870074	Sco1	chr11	66870075	G	A	TRUE	TRUE		4.92	21.16	16.01	45	0	48	0	37	14	47	10	9	1	6	2
chr11_69038240	Gucy2e	chr11	69038241	G	C	FALSE	FALSE	D910E	4.88	14.16	NaN	52	0	56	0	55	9	48	8	0	0	0	0
chr11_69244294	Dnahc2	chr11	69244295	A	C	FALSE	FALSE	L3847R	4.13	22.49	NaN	44	0	35	0	33	10	29	8	0	0	0	0
chr11_69391999	Wrap53	chr11	69392000	G	A	FALSE	FALSE	S144F S144F	3.77	17.24	35.42	60	0	51	0	52	9	40	11	5	1	9	6
chr11_70210391	Pelp1	chr11	70210392	A	G	FALSE	FALSE	L402P	3.98	19.11	35.56	49	0	32	0	40	9	36	9	10	8	27	13
chr11_70269479	Cxcl16	chr11	70269480	C	T	FALSE	TRUE	G126E	3.91	27.18	100	43	0	54	0	39	14	44	17	0	0	0	1
chr11_70327318	Vmo1	chr11	70327319	T	A	FALSE	FALSE	L119F	4.11	27.22	NaN	49	0	59	0	42	23	44	12	0	0	0	0
chr11_73238606	Olfr378	chr11	73238607	T	C	FALSE	FALSE	S293G	4.83	21.35	NaN	41	0	36	0	58	14	51	16	0	0	0	0
chr11_73524747	Zfp735	chr11	73524748	T	C	TRUE	FALSE		4.12	48.69	NaN	39	0	35	0	19	17	21	21	0	0	0	0
chr11_73754639	Olfr23	chr11	73754640	G	A	FALSE	FALSE	M297I	4.01	21.38	NaN	55	0	65	0	42	14	44	10	0	0	0	0
chr11_74102336	Olfr59	chr11	74102337	T	C	FALSE	FALSE	L63P	4.53	25.77	NaN	114	0	122	0	109	34	90	36	0	0	0	0
chr11_75338991	Scarf1	chr11	75338992	C	T	FALSE	TRUE	A586V A383V	3.9	17.88	NaN	42	0	37	0	39	7	26	8	0	0	0	0
chr11_77262996	Ssh2	chr11	77262997	C	A	FALSE	FALSE	T485N T491N	4	25.41	0	50	0	47	0	31	9	23	10	2	0	0	0
chr11_78858380	Ksr1	chr11	78858381	G	C	FALSE	TRUE	L302V	3.67	49.94	0	126	0	119	0	52	63	56	47	0	0	3	0
chr11_79315821	Omg	chr11	79315822	G	C	FALSE	FALSE	N237K	4.25	57.02	0	45	0	45	0	18	28	20	23	0	0	1	0
chr11_80488399	Myo1d	chr11	80488400	T	G	FALSE	FALSE	N367T N367T N367T	4.81	29.79	NaN	35	0	44	0	34	13	24	12	0	0	0	0
chr11_85875395	Brip1	chr11	85875396	T	G	TRUE	FALSE		5.29	18.36	26.27	33	0	38	0	31	8	48	10	2	0	8	3
chr11_86368668	Tubd1	chr11	86368669	A	T	FALSE	FALSE	K211M K211M K211M K211M	5.33	21.31	10.96	53	0	63	0	56	12	53	19	7	1	3	0
chr11_87545018	Rnf43	chr11	87545019	C	G	FALSE	FALSE	N481K	4.71	19.34	NaN	82	0	68	0	60	12	53	16	0	0	0	0
chr11_87588210	Bzrap1	chr11	87588211	C	T	FALSE	FALSE	R758C	4.66	14.99	NaN	36	0	43	0	37	8	46	7	0	0	0	0
chr11_94225109	Abcc3	chr11	94225110	T	C	TRUE	FALSE		4.06	100	NaN	34	0	33	1	0	40	0	30	0	0	0	0
chr11_94367097	Mycbpap	chr11	94367098	A	C	FALSE	FALSE	L77V L271V L420V L595V	3.7	27.1	NaN	48	0	46	0	30	9	30	14	0	0	0	0
chr11_98707208	Rapgefl1	chr11	98707209	C	G	FALSE	FALSE	P285R	4.09	18.3	NaN	40	0	39	0	23	7	41	8	0	0	0	0
chr11_99741407	Gm11567	chr11	99741408	C	T	TRUE	TRUE		5.23	18.86	NaN	59	0	87	0	86	19	77	19	0	0	0	0
chr11_99965502	Krt36	chr11	99965503	A	T	FALSE	FALSE	L186M	4.58	17.54	NaN	51	0	53	0	59	12	44	10	0	0	0	0
chr11_100767159	Stat3	chr11	100767160	C	T	FALSE	FALSE	R152Q R152Q R152Q	5.03	16.08	9.31	62	0	67	1	63	12	57	11	15	0	27	4
chr11_102170231	Ubtf	chr11	102170232	G	A	TRUE	FALSE		3.71	25.61	18.94	77	0	62	0	50	20	53	16	106	18	120	37
chr11_102342258	Gpatch8	chr11	102342259	T	A	FALSE	FALSE	K589I K375I	4.23	20.53	20.24	56	0	61	0	69	15	54	18	7	0	16	5
chr11_102769470	Kif18b	chr11	102769471	T	G	FALSE	FALSE	K739N	3.92	38.71	54.08	36	0	33	0	20	13	18	11	11	8	16	23
chr11_105251672	March10	chr11	105251673	C	A	FALSE	TRUE	G367W	4.97	20.8	NaN	66	0	64	0	59	18	46	10	0	0	0	0
chr11_106011666	Map3k3	chr11	106011667	G	A	FALSE	FALSE	D383N	5.27	15.08	2.15	76	0	64	0	51	11	59	9	12	1	20	0
chr11_106935895	Bptf	chr11	106935896	A	C	FALSE	FALSE	V1147G V1147G	4.22	26.59	14.59	60	0	69	1	52	18	50	19	4	0	2	1
chr11_108275554	Apoh	chr11	108275555	G	A	TRUE	FALSE		4.02	15.76	NaN	57	0	78	0	50	10	46	8	0	0	0	0
chr11_115283300	Kctd2	chr11	115283301	A	G	FALSE	FALSE	E115G	3.86	40.78	62.26	52	0	65	0	21	17	32	20	8	10	8	16
chr11_115948226	Wbp2	chr11	115948227	T	A	FALSE	FALSE	K5-	3.64	30.28	22.08	37	0	49	0	25	8	22	14	44	16	112	29
chr11_116107005	Srp68	chr11	116107006	G	A	TRUE	TRUE		4.07	23.3	19.04	29	0	27	0	12	6	24	6	22	6	41	9
chr11_116665919	Mxra7	chr11	116665920	G	T	FALSE	FALSE	N157K	4.72	21.26	0	72	0	70	0	60	21	79	18	17	0	13	0
chr11_120229305	Fscn2	chr11	120229306	A	G	TRUE	FALSE		4.68	39.1	NaN	79	0	59	0	49	27	49	37	0	0	0	0
chr10_6338696	Mthfd1l	chr10	6338697	A	C	FALSE	FALSE	F294V F294V F294V	3.94	39.82	20.88	38	0	37	0	26	12	17	21	8	2	3	1
chr10_7640063	Tab2	chr10	7640064	A	T	FALSE	FALSE	S151T	3.83	28.7	37.44	50	1	51	0	33	16	40	14	17	12	18	9
chr10_14437929	Gje1	chr10	14437930	A	C	FALSE	FALSE	F9V	4.06	17.98	NaN	51	0	52	0	42	12	50	9	0	0	0	0
chr10_21901756	Raet1e	chr10	21901757	A	C	FALSE	FALSE	T206P T206P T206P T206P	4.28	35.14	0	37	0	39	0	29	17	28	14	4	0	8	0
chr10_22833793	Eya4	chr10	22833794	T	C	FALSE	FALSE	Q490R Q490R	3.6	46.59	46.96	46	0	62	0	25	20	17	17	4	2	1	3
chr10_29067377	Rnf146	chr10	29067378	G	A	FALSE	FALSE	A106V A106V A106V A106V	3.79	21.25	26.36	38	0	56	0	29	7	26	8	19	7	34	12
chr10_39544123	Rev3l	chr10	39544124	C	A	FALSE	FALSE	Q1604K Q1526K	4.01	25.07	12.01	80	0	67	0	54	14	39	20	7	0	10	2
chr10_39690212	BC021785	chr10	39690213	C	A	TRUE	FALSE		3.93	27.97	NaN	141	0	150	0	106	41	100	39	0	0	0	0
chr10_43717116	Aim1	chr10	43717117	C	T	FALSE	FALSE	R893H	3.63	69.21	NaN	29	0	25	0	4	17	14	26	0	0	0	0
chr10_44161730	Prdm1	chr10	44161731	G	A	FALSE	FALSE	R301W R334W	3.52	28.72	NaN	41	0	32	0	23	6	27	16	0	0	0	0
chr10_57698658	Gm4981	chr10	57698659	T	G	FALSE	FALSE	E160D	4.37	32.76	NaN	48	0	53	0	41	16	40	25	0	0	0	0
chr10_59352801	Dnajb12	chr10	59352802	C	A	FALSE	TRUE	P54T P54T P54T P54T	3.79	34.54	39.99	55	0	64	0	38	20	34	18	19	10	20	16
chr10_60569108	Sgpl1	chr10	60569109	G	A	TRUE	TRUE		4.27	43.37	25.2	52	0	54	0	35	25	30	25	24	5	25	12
chr10_67352728	Zfp365	chr10	67352729	T	C	FALSE	FALSE	I103V I313V	3.84	32.93	20.25	35	0	27	0	17	10	21	9	8	5	16	2
chr10_67705776	Arid5b	chr10	67705777	G	A	TRUE	TRUE		3.61	36.43	62.81	33	0	32	0	18	17	26	11	2	3	4	7
chr10_75748372	Dip2a	chr10	75748373	T	C	FALSE	TRUE	K398R K798R	3.87	66.53	40	88	0	87	0	33	54	23	60	3	2	0	0
chr10_76172303	Col6a1	chr10	76172304	C	G	FALSE	FALSE	-1026Y	3.59	35.47	NaN	56	0	59	0	25	14	35	19	0	0	0	0
chr10_76226067	Pcbp3	chr10	76226068	C	A	FALSE	TRUE	Q325H Q326H	3.57	29.56	NaN	62	0	69	0	35	20	49	17	0	0	0	0
chr10_76522669	Col18a1	chr10	76522670	G	T	TRUE	FALSE		3.78	97.34	NaN	36	0	31	0	1	44	1	29	0	0	0	0
chr10_76725194	Pofut2	chr10	76725195	C	A	TRUE	FALSE		3.6	43.53	54.73	52	0	58	0	24	15	24	23	11	10	15	21
chr10_79281906	Palm	chr10	79281907	G	C	TRUE	FALSE		4.05	24.79	14.97	24	0	25	0	21	8	21	6	18	3	16	3
chr10_79845301	Mex3d	chr10	79845302	C	T	TRUE	FALSE		3.49	100	100	42	0	42	0	0	32	0	42	0	4	0	4
chr10_80809317	Hmg20b	chr10	80809318	C	G	FALSE	FALSE	A310P A310P A282P A310P A208P	3.69	100	100	30	0	28	0	0	12	0	23	0	12	0	23
chr10_85456155	Bpil2	chr10	85456156	G	A	TRUE	FALSE		4.01	22.82	NaN	51	0	39	0	50	12	36	15	0	0	0	0
chr10_86350616	Stab2	chr10	86350617	A	G	TRUE	TRUE		3.87	43.64	NaN	72	0	73	0	34	28	33	24	0	0	0	0
chr10_88193525	Gm4925	chr10	88193526	C	A	TRUE	TRUE		4.04	40.3	NaN	55	0	45	0	37	20	26	25	0	0	0	0
chr10_95015148	Nudt4	chr10	95015149	C	T	FALSE	FALSE	G60S	3.2	38.32	36.42	236	0	209	1	113	67	99	65	38	24	96	53
chr10_100068272	1700017N19Rik	chr10	100068273	A	T	FALSE	FALSE	K170M	3.02	33.83	NaN	56	0	38	0	24	13	19	9	0	0	0	0
chr10_116461225	Best3	chr10	116461226	C	T	FALSE	FALSE	S445L	3.24	50.33	NaN	32	0	29	0	14	11	8	13	0	0	0	0
chr10_116793096	Cpsf6	chr10	116793097	T	C	FALSE	FALSE	D519G D518G D518G	3.23	37.64	35.95	64	0	69	0	26	14	30	20	42	26	93	50
chr10_117595417	Mdm1	chr10	117595418	A	C	FALSE	FALSE	K415N K380N K425N K415N	2.95	100	100	27	0	40	0	0	24	0	24	0	7	0	5
chr10_121886632	Avpr1a	chr10	121886633	G	C	FALSE	FALSE	S258T	2.93	32.88	NaN	32	0	33	0	26	13	23	11	0	0	0	0
chr10_127021434	Lrp1	chr10	127021435	G	A	FALSE	FALSE	R912C	3.2	31.12	30.88	40	0	33	1	26	14	24	9	3	0	3	2
chr10_127225888	Rdh9	chr10	127225889	A	C	FALSE	FALSE	K180T K180T	3.77	31.53	NaN	114	0	117	0	63	30	65	29	0	0	0	0
chr10_127898489	Smarcc2	chr10	127898490	G	C	FALSE	FALSE	G65A G65A G65A	3.57	34.49	19.97	61	0	40	0	27	13	18	11	4	4	15	2
chr10_128386218	Itga7	chr10	128386219	T	A	FALSE	FALSE	I791N I787N	3.48	35.2	NaN	97	0	76	0	38	18	44	27	0	0	0	0
chr10_128570130	Olfr770	chr10	128570131	T	G	FALSE	FALSE	K231T	3.95	36.31	NaN	29	0	42	0	20	12	29	16	0	0	0	0
chr10_129084664	Olfr799	chr10	129084665	T	G	TRUE	FALSE		3.37	22.17	NaN	70	0	73	0	55	28	70	14	0	0	0	0
chr10_129191682	Olfr807	chr10	129191683	G	T	TRUE	FALSE		6.65	25.44	NaN	35	0	29	0	26	9	18	6	0	0	0	0
chr10_129192394	Olfr807	chr10	129192395	A	C	FALSE	FALSE	I37S	6.65	30.75	NaN	27	0	33	0	24	7	17	15	0	0	0	0
chr10_129470843	Olfr821	chr10	129470844	A	C	FALSE	FALSE	K54T	3.26	28.57	NaN	62	0	50	0	35	14	30	12	0	0	0	0
chr17_3415018	Tiam2	chr17	3415019	C	T	FALSE	FALSE	S341F S341F S341F	3.89	24.22	0	33	0	36	0	34	8	16	12	0	0	2	0
chr17_12855659	Slc22a1	chr17	12855660	C	T	TRUE	FALSE		3.91	21.63	NaN	37	0	35	0	33	10	39	10	0	0	0	0
chr17_17870580	Vmn2r90	chr17	17870581	C	A	FALSE	FALSE	A681E	4.82	22.24	NaN	73	0	93	0	103	31	75	20	0	0	0	0
chr17_18158926	Fpr-rs4	chr17	18158927	T	C	TRUE	FALSE		4.32	42.6	NaN	121	1	128	1	74	68	78	48	0	0	0	0
chr17_18159657	Fpr-rs4	chr17	18159658	G	A	FALSE	FALSE	R321K	4.32	21.74	NaN	37	0	27	0	23	8	33	8	0	0	0	0
chr17_18159658	Fpr-rs4	chr17	18159659	G	A	TRUE	FALSE		4.32	24.21	NaN	37	0	27	0	23	8	33	10	0	0	0	0
chr17_19725938	Vmn2r101	chr17	19725939	C	A	FALSE	FALSE	A122D	3.86	27.29	NaN	78	0	102	0	74	29	67	24	0	0	0	0
chr17_19931038	Vmn2r103	chr17	19931039	C	A	TRUE	FALSE		3.89	31.15	NaN	67	0	70	0	42	19	42	19	0	0	0	0
chr17_20608076	Vmn2r108	chr17	20608077	C	T	FALSE	FALSE	V383M	3.86	26.27	NaN	35	0	34	0	23	7	30	12	0	0	0	0
chr17_20952028	Vmn1r229	chr17	20952029	C	A	FALSE	FALSE	L191M	4.41	26.33	NaN	73	0	80	0	74	23	57	25	0	0	0	0
chr17_22742044	Vmn2r112	chr17	22742045	C	G	FALSE	FALSE	S438C	4.03	55.07	NaN	34	1	44	0	15	16	8	13	0	0	0	0
chr17_24416023	Abca17	chr17	24416024	T	A	FALSE	FALSE	K1428M	4.55	21.66	NaN	41	0	41	0	37	10	28	8	0	0	0	0
chr17_24483163	Abca17	chr17	24483164	C	G	FALSE	FALSE	A80P	4.55	21.34	NaN	37	0	47	0	39	17	39	7	0	0	0	0
chr17_24702549	Pkd1	chr17	24702550	T	G	FALSE	TRUE	L375R	4.03	55.13	57.94	36	0	34	0	13	21	17	17	3	3	6	9
chr17_24775700	Nthl1	chr17	24775701	G	C	TRUE	TRUE		4.13	25.03	20	56	0	50	0	50	13	35	18	0	1	2	0
chr17_25382949	Baiap3	chr17	25382950	A	C	FALSE	FALSE	F742V	3.62	21.12	NaN	45	0	51	0	38	8	28	11	0	0	0	0
chr17_26342716	Rgs11	chr17	26342717	G	C	FALSE	FALSE	Q104H Q157H Q220H	4.03	30.87	NaN	34	1	30	0	19	8	19	9	0	0	0	0
chr17_27575666	Grm4	chr17	27575667	G	T	TRUE	FALSE		7.15	54.07	NaN	66	0	65	0	74	76	53	76	0	0	0	0
chr17_30823394	Dnahc8	chr17	30823395	C	T	FALSE	FALSE	S976F S976F	7.36	17.97	NaN	31	0	28	0	44	9	61	14	0	0	0	0
chr17_30992901	Dnahc8	chr17	30992902	G	T	FALSE	FALSE	W4550L	7.36	21.55	NaN	25	0	31	0	25	9	31	7	0	0	0	0
chr17_32496054	Wiz	chr17	32496055	T	A	FALSE	FALSE	K467M K493M K467M K394M	5.38	14.7	20.66	46	0	51	0	54	13	66	9	63	12	135	40
chr17_33028385	Zfp870	chr17	33028386	C	T	FALSE	FALSE	M1I	4.24	16.61	0	116	0	110	0	84	14	82	20	0	0	1	0
chr17_35516597	H2-Gs10	chr17	35516598	A	G	FALSE	TRUE	T4A	3.97	22.92	56.46	55	0	58	0	31	11	35	9	3	4	7	9
chr17_37147082	Zfp57	chr17	37147083	T	C	FALSE	FALSE	F295L F292L F295L F295L	3.94	46.04	10.19	138	0	144	0	62	70	61	40	1	1	5	0
chr17_37473649	Olfr103	chr17	37473650	A	C	FALSE	FALSE	F176V	4.49	24.53	NaN	48	0	40	0	41	14	45	14	0	0	0	0
chr17_43628544	Mep1a	chr17	43628545	C	G	FALSE	FALSE	W192C	3.7	20.87	NaN	27	0	41	0	25	6	24	7	0	0	0	0
chr17_43763466	Tdrd6	chr17	43763467	T	G	FALSE	FALSE	E1213A E1213A E1213A	3.55	51.58	NaN	49	0	48	0	20	15	14	25	0	0	0	0
chr17_46366284	Xpo5	chr17	46366285	C	T	TRUE	FALSE		5.23	26	20.97	25	0	26	0	17	9	28	8	23	6	26	7
chr17_46583273	Ttbk1	chr17	46583274	C	A	FALSE	FALSE	A1128S	5.1	26.08	NaN	47	0	40	0	37	12	45	17	0	0	0	0
chr17_51103020	Tbc1d5	chr17	51103021	C	A	FALSE	TRUE	R169I R169I R169I R169I R169I R169I	3.55	30.06	21.98	27	0	24	0	16	8	23	9	5	0	3	2
chr17_56139170	Stap2	chr17	56139171	G	C	FALSE	FALSE	A275G	5.88	39.04	NaN	75	0	62	0	49	33	57	35	0	0	0	0
chr17_56650920	Znrf4	chr17	56650921	C	T	FALSE	FALSE	E270K	4.29	19.51	NaN	47	0	38	0	44	11	59	14	0	0	0	0
chr17_68102222	Lama1	chr17	68102223	G	A	FALSE	FALSE	D656N D656N	3.6	100	NaN	38	0	33	0	0	30	0	37	0	0	0	0
chr17_68120421	Lama1	chr17	68120422	G	A	FALSE	FALSE	G1171S	3.6	29.02	NaN	77	0	68	0	35	13	38	17	0	0	0	0
chr17_72063619	Fam179a	chr17	72063620	A	G	FALSE	FALSE	K687R K611R	3.94	39.89	0	47	0	55	0	29	13	19	25	0	0	1	0
chr17_74263331	Xdh	chr17	74263332	G	C	FALSE	TRUE	P581A P399A	3.82	22.95	0	54	0	61	0	47	11	22	13	0	0	1	0
chr17_80650687	Dhx57	chr17	80650688	A	C	FALSE	FALSE	L1008V L61V L1061V	4.32	23.93	10.85	42	0	32	0	22	6	22	8	4	0	6	1
chr17_85131123	Lrpprc	chr17	85131124	G	A	FALSE	FALSE	Q923-	3.71	30.47	0	42	0	53	0	33	13	35	17	27	0	22	0
chr16_5089599	Ppl	chr16	5089600	G	A	FALSE	FALSE	R975W	3.8	44.67	NaN	44	0	64	0	33	29	41	31	0	0	0	0
chr16_13697552	Bfar	chr16	13697553	C	T	FALSE	FALSE	P304L P179L	4.21	23.21	48.34	55	0	50	0	30	15	34	7	3	1	3	4
chr16_14410901	Abcc1	chr16	14410902	C	A	FALSE	FALSE	H307N	4.02	18.26	25.54	30	0	35	0	29	7	29	6	13	8	25	6
chr16_16484562	Fgd4	chr16	16484563	T	A	FALSE	TRUE	K74- K74- K195- K74- K74- K30- K74- K195- K74-	4.25	25.67	12.75	37	0	31	0	25	8	18	7	9	0	30	5
chr16_17776635	Klhl22	chr16	17776636	T	G	FALSE	FALSE	F179V F179V F179V	3.99	27.81	29.61	88	0	81	0	69	27	53	20	18	3	29	17
chr16_20402382	Abcc5	chr16	20402383	G	A	FALSE	TRUE	R206W	3.95	18.94	0	49	0	69	0	51	11	38	10	0	0	4	0
chr16_20559416	Abcf3	chr16	20559417	C	T	TRUE	FALSE		4.24	47.64	31.77	24	0	27	0	12	8	11	14	14	3	5	7
chr16_20741327	Chrd	chr16	20741328	T	C	FALSE	TRUE	F869L F891L F869L F390L	4.08	56.88	NaN	33	0	30	0	15	15	10	20	0	0	0	0
chr16_29282147	Atp13a5	chr16	29282148	T	G	FALSE	TRUE	K681N K636N	3.72	25.56	NaN	30	0	28	0	25	6	18	11	0	0	0	0
chr16_34690889	Ccdc14	chr16	34690890	G	A	FALSE	FALSE	M49I M49I	3.71	52.62	94.12	38	0	28	0	8	10	9	9	1	0	0	4
chr16_35660675	Sema5b	chr16	35660676	T	G	FALSE	TRUE	F844V F815V	3.7	28.82	NaN	47	0	47	0	24	7	18	12	0	0	0	0
chr16_35841671	Parp14	chr16	35841672	C	G	FALSE	FALSE	D1360H D1360H	4.15	27.14	0	60	0	71	0	48	17	62	24	0	0	2	0
chr16_36772530	Slc15a2	chr16	36772531	A	G	FALSE	FALSE	M210T M210T	3.67	100	NaN	42	0	44	0	0	27	0	42	0	0	0	0
chr16_36919827	Golgb1	chr16	36919828	A	C	FALSE	FALSE	E2855D	3.45	27.13	0	25	0	29	0	24	10	24	8	8	0	8	0
chr16_43821589	Drd3	chr16	43821590	C	T	TRUE	FALSE		3.76	27.75	NaN	34	0	34	0	12	8	23	7	0	0	0	0
chr16_75758429	Hspa13	chr16	75758430	C	T	FALSE	TRUE	G338S	3.29	39.23	39.06	35	0	37	0	13	7	21	15	9	8	20	11
chr16_85080253	App	chr16	85080254	A	C	FALSE	FALSE	L165V L165V L165V L165V L165V L165V	2.83	31.09	1.83	53	0	49	0	27	15	27	10	72	1	90	2
chr16_87437019	Rwdd2b	chr16	87437020	C	T	FALSE	FALSE	A146T	4.02	30.25	49.18	29	0	24	0	15	7	24	10	4	3	2	3
chr16_89570828	Krtap11-1	chr16	89570829	A	G	TRUE	FALSE		3.47	28.09	NaN	55	0	65	0	25	12	35	12	0	0	0	0
chr16_91583537	Tmem50b	chr16	91583538	G	C	TRUE	FALSE		3.91	29.44	48.46	31	0	44	0	23	12	33	12	6	5	9	9
chr16_95520972	Kcnj15	chr16	95520973	C	T	TRUE	TRUE		3.61	33.39	NaN	30	0	50	0	22	13	33	15	0	0	0	0
chr16_96422287	Sh3bgr	chr16	96422288	G	A	TRUE	TRUE		4.74	23.33	0	59	0	69	0	55	12	56	25	2	0	0	0
chr16_96862504	Dscam	chr16	96862505	G	T	TRUE	FALSE		2.53	50.14	NaN	40	0	48	0	12	13	6	5	0	0	0	0
chr15_8257881	Nipbl	chr15	8257882	T	A	FALSE	FALSE	E260D E2065D E52D E2065D	3.88	68.61	100	29	0	31	0	8	20	12	24	0	0	0	3
chr15_30896567	Ctnnd2	chr15	30896568	A	C	FALSE	FALSE	N945T N87T N970T	3.22	38.2	NaN	24	0	36	0	14	6	15	13	0	0	0	0
chr15_34318590	Matn2	chr15	34318591	A	G	TRUE	FALSE		5	18.99	NaN	40	0	32	0	31	8	41	9	0	0	0	0
chr15_34429073	Pop1	chr15	34429074	C	G	FALSE	FALSE	A10G A10G	5.72	37.88	54.42	36	0	34	0	41	22	28	21	2	3	7	8
chr15_38976792	Dcaf13	chr15	38976793	C	T	FALSE	FALSE	R415C	5.48	43.61	37.43	60	0	71	0	49	36	53	43	26	17	44	25
chr15_47678826	Csmd3	chr15	47678827	G	A	FALSE	FALSE	P1637S P760S	4.2	25.23	NaN	32	0	40	0	28	8	24	10	0	0	0	0
chr15_54678823	Enpp2	chr15	54678824	G	T	FALSE	FALSE	P755Q P703Q P751Q P728Q	4.89	20.93	0	38	0	52	0	36	11	46	11	12	0	16	0
chr15_58154081	Klhl38	chr15	58154082	C	T	FALSE	FALSE	D269N	4.99	21.02	NaN	69	0	57	0	62	16	77	21	0	0	0	0
chr15_68018662	Zfat	chr15	68018663	G	A	FALSE	FALSE	A195V A188V	4.68	24.07	39.75	41	0	34	0	20	8	29	8	3	0	5	4
chr15_75693903	Gsdmd	chr15	75693904	T	G	FALSE	FALSE	D22E	5.5	38.7	51.63	25	0	32	0	21	21	28	13	1	2	6	6
chr15_75878660	Scrib	chr15	75878661	G	A	FALSE	FALSE	P1560S P1532S P1532S P759S	4.81	21.95	10.38	36	0	29	0	48	12	47	15	23	2	29	4
chr15_75918758	Nrbp2	chr15	75918759	T	A	FALSE	FALSE	T166S T166S	4.71	19.7	0	102	0	96	0	96	20	95	28	6	0	6	0
chr15_76492533	Kifc2	chr15	76492534	G	T	FALSE	FALSE	V144L V229L	4.91	13.63	0	42	0	43	0	51	8	44	7	1	0	1	0
chr15_77468436	Apol11b	chr15	77468437	A	C	FALSE	FALSE	I30R	5.41	100	NaN	67	0	51	0	0	75	0	70	0	0	0	0
chr15_78722450	Gga1	chr15	78722451	C	A	FALSE	TRUE	D421E	4.69	46.17	29.47	25	0	38	1	26	19	13	16	24	8	13	8
chr15_78798581	Triobp	chr15	78798582	C	T	TRUE	FALSE		4.75	14.96	0	55	0	54	0	54	9	48	9	0	0	4	0
chr15_79537488	Gtpbp1	chr15	79537489	G	A	TRUE	FALSE		4.92	27.62	14.55	52	0	31	0	30	12	25	9	24	3	35	7
chr15_80758119	Tnrc6b	chr15	80758120	C	T	FALSE	FALSE	R1630- R1380- R105- R1666-	5.04	23.85	9.43	29	0	28	0	17	9	35	9	15	1	13	2
chr15_82025350	Srebf2	chr15	82025351	T	G	FALSE	FALSE	F823L F783L	4.86	39.32	41.19	71	0	64	0	53	32	39	28	20	8	15	17
chr15_83412507	Ttll12	chr15	83412508	T	C	FALSE	FALSE	Q394R Q255R	4.81	72.53	61.9	34	0	36	0	12	36	8	17	7	13	9	13
chr15_89672069	Syt10	chr15	89672070	C	T	FALSE	FALSE	G44D	4.45	29.87	NaN	67	0	55	0	37	15	38	17	0	0	0	0
chr15_95265527	Nell2	chr15	95265528	A	T	FALSE	FALSE	L194M L194M	4.43	16.77	NaN	58	0	61	0	57	12	57	11	0	0	0	0
chr15_96247447	Scaf11	chr15	96247448	G	A	TRUE	FALSE		4.98	25.41	21.04	27	0	24	0	19	6	16	6	39	10	85	23
chr15_97621111	Slc48a1	chr15	97621112	C	A	FALSE	FALSE	Y133- Y76-	4.91	77.14	70.67	60	0	62	0	15	51	17	57	27	62	37	92
chr15_97622544	Slc48a1	chr15	97622545	T	G	TRUE	TRUE		4.91	37.16	29.8	34	0	33	0	30	16	27	18	11	8	50	19
chr15_98636569	Ddn	chr15	98636570	T	C	FALSE	FALSE	E424G	4.69	77.94	0	57	0	33	0	6	51	17	39	1	0	0	0
chr15_98725339	Dhh	chr15	98725340	T	C	FALSE	FALSE	N157D	5.05	80.27	56.76	93	0	100	0	24	96	20	83	0	1	1	1
chr15_101679414	Krt1	chr15	101679415	G	C	FALSE	FALSE	L264V	4.86	22.46	NaN	83	0	79	0	70	18	77	25	0	0	0	0
chr15_101679415	Krt1	chr15	101679416	C	T	TRUE	FALSE		4.86	22.33	NaN	82	0	82	0	73	19	79	25	0	0	0	0
chr15_102377612	Atf7	chr15	102377613	C	G	FALSE	TRUE	G249A G249A G249A G249A G249A	5.35	81.23	63.74	43	0	37	0	6	31	8	30	3	5	5	9
chr14_13299626	Cadps	chr14	13299627	C	A	FALSE	FALSE	D934Y D940Y D490Y	2.73	41.88	NaN	66	0	39	0	24	16	23	18	0	0	0	0
chr14_21170551	Fam149b	chr14	21170552	C	T	TRUE	TRUE		3.21	30.63	29.61	54	0	33	0	20	7	14	9	6	1	12	6
chr14_21485188	Synpo2l	chr14	21485189	T	G	FALSE	FALSE	E183D E180D	3.14	27.27	NaN	41	0	47	0	24	9	32	12	0	0	0	0
chr14_24977315	Dlg5	chr14	24977316	G	A	FALSE	FALSE	P714S P1015S P992S	2.89	21.47	53.24	29	0	34	0	19	7	30	7	3	3	5	6
chr14_27716533	Asb14	chr14	27716534	A	G	FALSE	FALSE	K219R K219R	3.21	38.85	NaN	55	0	54	0	27	20	32	18	0	0	0	0
chr14_29335913	Wnt5a	chr14	29335914	C	T	FALSE	FALSE	R291C R311C	2.33	29.48	NaN	78	1	52	0	30	14	27	10	0	0	0	0
chr14_34745575	Gdf10	chr14	34745576	C	T	FALSE	FALSE	R285C	2.55	25.68	NaN	49	0	55	0	31	11	24	8	0	0	0	0
chr14_34881156	Antxrl	chr14	34881157	A	T	FALSE	FALSE	N340I	2.78	56.4	NaN	38	0	40	0	4	19	19	18	0	0	0	0
chr14_36265479	Grid1	chr14	36265480	G	A	FALSE	FALSE	R631H	2.55	30.87	NaN	35	0	37	0	13	5	16	8	0	0	0	0
chr14_44540699	Ang3	chr14	44540700	T	C	TRUE	TRUE		2.98	27.01	NaN	63	0	75	0	39	11	27	16	0	0	0	0
chr14_48847209	EG624367	chr14	48847210	T	G	TRUE	TRUE		3.01	25.5	0	69	0	48	0	41	17	36	10	1	0	13	0
chr14_52079730	Vmn2r89	chr14	52079731	G	A	TRUE	TRUE		3.59	26.24	NaN	117	0	127	0	90	31	101	37	0	0	0	0
chr14_55086758	Lrp10	chr14	55086759	A	C	FALSE	FALSE	T190P	3.07	60.02	72.31	63	0	69	1	6	32	25	26	9	19	12	35
chr14_55693016	Zfhx2as	chr14	55693017	T	G	FALSE	TRUE	Q352H	3.07	22.93	NaN	69	0	67	0	40	16	43	10	0	0	0	0
chr14_56120404	Lrrc16b	chr14	56120405	C	T	FALSE	FALSE	T422M T893M	2.93	59.99	67.12	64	0	41	0	16	25	14	20	0	3	3	5
chr14_56194676	Fitm1	chr14	56194677	G	C	TRUE	FALSE		2.98	57.58	NaN	39	0	31	0	8	8	6	12	0	0	0	0
chr14_56243983	Rec8	chr14	56243984	A	T	FALSE	FALSE	K553M	2.99	29.29	NaN	31	0	33	0	11	5	13	5	0	0	0	0
chr14_56679346	Mcpt4	chr14	56679347	T	A	FALSE	FALSE	R195-	3.3	38.58	NaN	28	0	34	0	18	11	17	11	0	0	0	0
chr14_57004977	Atp12a	chr14	57004978	G	A	FALSE	FALSE	V879I	3	33.89	NaN	35	0	28	0	25	13	16	8	0	0	0	0
chr14_57122867	Rnf17	chr14	57122868	T	C	TRUE	FALSE		3.2	30.12	NaN	73	0	86	0	45	18	38	18	0	0	0	0
chr14_57654651	Gja3	chr14	57654652	A	C	FALSE	FALSE	L367V L367V	3.1	34.17	0	39	0	44	0	24	9	20	16	1	0	2	0
chr14_61310535	Spata13	chr14	61310536	C	T	TRUE	FALSE		2.77	31.24	NaN	51	0	48	0	14	8	16	6	0	0	0	0
chr14_61325681	Spata13	chr14	61325682	C	G	TRUE	FALSE		2.77	33.83	NaN	43	0	40	0	24	12	17	9	0	0	0	0
chr14_66595749	Clu	chr14	66595750	A	C	FALSE	FALSE	E278D	2.87	30.85	0	61	0	62	0	32	14	33	15	2	0	0	0
chr14_66726154	Ephx2	chr14	66726155	A	G	FALSE	FALSE	F186L F120L	3.08	61.75	NaN	25	0	24	0	5	10	9	13	0	0	0	0
chr14_67346332	Adra1a	chr14	67346333	T	G	FALSE	FALSE	F312V F312V F312V F312V	2.93	26.86	NaN	59	0	70	0	34	9	22	15	0	0	0	0
chr14_75525796	Lrrc63	chr14	75525797	C	T	FALSE	FALSE	E234K	2.89	30.86	NaN	62	0	36	1	20	16	33	11	0	0	0	0
chr14_76297429	Gtf2f2	chr14	76297430	C	T	FALSE	FALSE	G221S	3.03	30.68	33.56	44	0	50	0	27	13	27	11	10	4	14	8
chr14_84848080	Pcdh17	chr14	84848081	A	G	FALSE	FALSE	K727R K727R	2.4	36.09	38.29	67	0	60	0	18	8	18	13	0	1	2	1
chr14_90299148	Gm5088	chr14	90299149	T	C	TRUE	TRUE		2.52	32.7	NaN	33	0	42	0	19	8	13	8	0	0	0	0
chr14_102311343	Lmo7	chr14	102311344	T	C	TRUE	FALSE		2.92	36.45	22.76	35	0	26	0	15	10	16	8	4	2	6	1
chr14_121879275	Slc15a1	chr14	121879276	C	T	FALSE	FALSE	R272Q R240Q	3.11	40.59	NaN	27	0	25	0	8	9	12	6	0	0	0	0
chr14_121890265	Slc15a1	chr14	121890266	A	G	FALSE	FALSE	L65P L33P	3.11	21.94	NaN	34	0	48	0	23	8	29	7	0	0	0	0
chr14_122877896	Zic2	chr14	122877897	A	T	FALSE	FALSE	H403L	2.75	24.9	21.86	33	0	45	0	22	8	23	7	5	1	6	2
chr19_5570423	Gm962	chr19	5570424	A	C	FALSE	FALSE	K624T K624T	2.73	65.65	46.92	53	0	38	0	4	24	11	12	0	2	4	3
chr19_5716286	Ehbp1l1	chr19	5716287	G	C	FALSE	FALSE	P502A P387A P399A P581A P1343A	2.78	54.63	55.68	39	0	27	0	13	12	10	17	3	2	8	11
chr19_5902443	Dpf2	chr19	5902444	A	C	FALSE	TRUE	F253V F93V F275V	3.07	31.64	16.33	33	0	35	0	23	10	11	6	10	5	29	4
chr19_6121410	Snx15	chr19	6121411	T	C	FALSE	FALSE	E211G	3.1	28.28	34.2	71	0	81	1	43	16	43	18	9	5	14	7
chr19_8696322	Slc22a6	chr19	8696323	A	G	FALSE	FALSE	D276G	3.02	54.17	NaN	45	0	35	0	9	16	15	14	0	0	0	0
chr19_8886203	Ttc9c	chr19	8886204	G	A	TRUE	TRUE		3.13	27.91	28.8	27	0	46	0	14	7	16	5	2	4	10	2
chr19_9090571	Ahnak	chr19	9090572	A	T	FALSE	FALSE	N4910I	3.15	62.51	100	40	1	30	0	11	21	14	21	0	2	0	1
chr19_10295787	Gm98	chr19	10295788	C	A	FALSE	FALSE	Q195H Q397H	2.97	36.96	0	60	0	40	0	20	8	25	20	0	0	1	0
chr19_10500869	Syt7	chr19	10500870	C	T	TRUE	FALSE		3	26.98	NaN	27	0	24	0	6	5	22	7	0	0	0	0
chr19_10693719	Ddb1	chr19	10693720	C	A	FALSE	FALSE	L438I	3.2	29.3	24.31	54	0	75	0	46	16	24	15	184	71	636	194
chr19_12284979	Olfr1431	chr19	12284980	A	C	FALSE	FALSE	K308T	3.48	33.22	NaN	81	0	79	1	52	24	48	26	0	0	0	0
chr19_12468788	Olfr1440	chr19	12468789	A	C	FALSE	FALSE	K12T	3.01	36.37	NaN	66	0	38	0	12	11	27	13	0	0	0	0
chr19_12936773	Olfr1444	chr19	12936774	T	C	FALSE	FALSE	C170R	3.1	27.09	NaN	106	0	117	1	60	23	61	22	0	0	0	0
chr19_13074400	Olfr1451	chr19	13074401	T	C	TRUE	FALSE		3.18	37.62	NaN	28	0	36	0	18	8	9	11	0	0	0	0
chr19_13102516	Olfr1453	chr19	13102517	A	C	FALSE	FALSE	F101V	3.22	27.19	NaN	81	0	74	0	48	17	59	23	0	0	0	0
chr19_13604341	Olfr1480	chr19	13604342	T	G	FALSE	FALSE	F60V	3.12	28.79	NaN	98	0	100	0	59	26	64	24	0	0	0	0
chr19_13707942	Olfr1489	chr19	13707943	C	A	FALSE	FALSE	A114E	2.96	34.76	NaN	81	1	120	0	61	31	57	32	0	0	0	0
chr19_13842905	Olfr1495	chr19	13842906	C	A	FALSE	FALSE	P25T	2.95	39.68	NaN	29	0	27	0	14	8	8	7	0	0	0	0
chr19_27911939	Rfx3	chr19	27911940	G	A	FALSE	FALSE	S169F S169F S169F	3.58	42.64	38.29	34	0	34	0	24	17	23	18	0	1	2	1
chr19_30166535	Uhrf2	chr19	30166536	T	C	TRUE	FALSE		4.01	47.21	31.37	67	0	62	0	33	28	34	32	8	0	12	8
chr19_32874487	Pten	chr19	32874488	A	C	FALSE	FALSE	T131P T131P	3.78	100	96.33	35	0	39	0	0	27	0	22	1	15	1	32
chr19_35024940	Kif20b	chr19	35024941	G	C	FALSE	FALSE	E612Q E453Q E998Q E1038Q	3.97	30.29	12.05	49	0	30	0	13	7	14	5	14	0	13	4
chr19_38726528	Plce1	chr19	38726529	C	T	TRUE	FALSE		3.9	34.64	NaN	29	0	31	0	20	12	23	11	0	0	0	0
chr19_39135504	Cyp2c65	chr19	39135505	G	A	TRUE	TRUE		4.67	23.22	NaN	53	0	50	0	47	16	48	13	0	0	0	0
chr19_39813952	Cyp2c68	chr19	39813953	C	T	FALSE	TRUE	A82T	4.49	19.68	NaN	31	0	47	0	37	12	45	9	0	0	0	0
chr19_41127666	Dntt	chr19	41127667	A	G	TRUE	FALSE		4.02	28.79	NaN	62	0	47	0	33	15	43	16	0	0	0	0
chr19_41306867	Tm9sf3	chr19	41306868	A	G	FALSE	FALSE	Y382H Y382H	3.88	49.01	49.11	24	0	36	0	9	14	14	10	38	46	50	39
chr19_43976611	Dnmbp	chr19	43976612	G	A	FALSE	FALSE	P402L	3.86	28.63	50	71	0	60	0	41	19	55	20	0	0	1	1
chr19_44472412	Scd1	chr19	44472413	C	A	FALSE	FALSE	S355I	4.04	22.28	19.38	69	0	74	0	53	16	48	13	9	3	19	4
chr19_45893394	9130011E15Rik	chr19	45893395	T	C	FALSE	FALSE	E684G	4.49	21.74	17.16	43	0	52	0	36	10	36	10	3	1	3	0
chr19_50296632	Sorcs1	chr19	50296633	C	G	FALSE	FALSE	Q284H Q761H Q761H Q761H	3.31	39.75	NaN	36	0	27	0	25	17	25	16	0	0	0	0
chr19_57747719	Atrnl1	chr19	57747720	C	T	TRUE	FALSE		3.72	26.75	10.85	29	0	43	0	24	16	32	8	6	1	4	0
chr19_58814996	Pnliprp1	chr19	58814997	G	A	TRUE	FALSE		3.63	24.51	NaN	34	0	34	0	16	5	21	7	0	0	0	0
chr19_59534070	Emx2	chr19	59534071	C	A	TRUE	FALSE		3.52	29.03	NaN	59	0	65	0	30	12	36	15	0	0	0	0
chr18_4181153	Lyzl1	chr18	4181154	A	C	FALSE	FALSE	K114T	2.92	35.73	NaN	50	0	70	0	32	19	29	15	0	0	0	0
chr18_6936972	Mkx	chr18	6936973	C	T	FALSE	FALSE	A319T	2.67	36.54	NaN	65	0	55	0	33	21	24	12	0	0	0	0
chr18_7266916	Armc4	chr18	7266917	G	A	FALSE	FALSE	S394L S394L	3.02	33.62	NaN	32	0	43	0	22	17	21	7	0	0	0	0
chr18_20441964	Dsg1c	chr18	20441965	G	T	TRUE	FALSE		3.12	33.06	NaN	78	0	104	0	46	24	53	25	0	0	0	0
chr18_23080402	Nol4	chr18	23080403	C	T	FALSE	FALSE	S157N S84N	2.71	24.42	NaN	33	0	42	0	22	6	17	7	0	0	0	0
chr18_34472820	Apc	chr18	34472821	C	T	FALSE	FALSE	Q1039-	3.05	39	32.72	30	0	37	0	15	17	19	8	11	10	13	2
chr18_36904435	Ik	chr18	36904436	C	T	FALSE	TRUE	R4-	3.27	25.87	1.41	35	0	31	0	19	6	18	7	15	1	28	0
chr18_37100774	Pcdha2	chr18	37100775	G	T	FALSE	FALSE	G602C G602C	2.84	33.87	NaN	39	0	33	0	22	11	17	9	0	0	0	0
chr18_37251843	Pcdhac1	chr18	37251844	G	T	FALSE	FALSE	L685F	2.83	32.68	NaN	58	0	49	0	19	17	31	11	0	0	0	0
chr18_37494799	Pcdhb6	chr18	37494800	T	A	FALSE	FALSE	D373E	2.75	69.48	NaN	75	0	76	0	18	48	19	37	0	0	0	0
chr18_37652466	Pcdhb18	chr18	37652467	A	T	TRUE	TRUE		2.89	35.35	NaN	30	0	47	0	28	16	25	13	0	0	0	0
chr18_37915837	Pcdhga11	chr18	37915838	G	C	FALSE	FALSE	G82R	2.82	20.47	NaN	72	0	68	0	29	7	41	11	0	0	0	0
chr18_39517324	Arhgap26	chr18	39517325	G	C	FALSE	FALSE	A703P	2.69	29.36	NaN	114	0	111	1	41	22	59	21	0	0	0	0
chr18_52853818	Gykl1	chr18	52853819	T	A	FALSE	FALSE	Y148-	2.96	32.52	NaN	59	0	72	0	42	23	36	15	0	0	0	0
chr18_63096836	Apcdd1	chr18	63096837	T	G	FALSE	TRUE	F174V F174V	2.55	26.98	NaN	58	0	49	0	25	8	20	9	0	0	0	0
chr18_65907395	5330437I02Rik	chr18	65907396	T	C	TRUE	FALSE		3.18	40.38	NaN	64	0	72	0	33	22	29	20	0	0	0	0
chr18_67351056	Gnal	chr18	67351057	G	A	FALSE	FALSE	D210N D143N D210N	3.03	40.26	NaN	58	0	44	0	29	18	21	16	0	0	0	0
chr18_68467327	Rnmt	chr18	68467328	C	T	FALSE	FALSE	S136L S136L S136L	2.84	40.45	36.85	41	0	34	0	13	14	18	9	8	4	11	7
chr18_70681577	Poli	chr18	70681578	A	G	TRUE	FALSE		3.29	28.93	14.59	24	0	24	0	15	6	12	5	2	1	4	0
chr18_77595637	Loxhd1	chr18	77595638	C	T	TRUE	FALSE		2.88	25	NaN	57	0	52	0	14	11	29	7	0	0	0	0
chr18_78392518	Slc14a2	chr18	78392519	T	G	FALSE	FALSE	K70T K70T K208T K208T	2.63	32.51	NaN	26	0	26	0	15	6	11	7	0	0	0	0
chrX_33542527	Dock11	chrX	33542528	A	G	FALSE	FALSE	K902R	2.04	60.55	59.29	44	0	49	0	10	13	10	18	1	4	3	2
chrX_39453045	Xiap	chrX	39453046	T	A	TRUE	FALSE		2.15	39.26	22.64	35	0	37	0	11	5	11	10	4	3	11	2
chrX_48249323	Frmd7	chrX	48249324	T	G	FALSE	FALSE	N382T	1.95	37.06	NaN	83	1	81	2	25	14	19	12	0	0	0	0
chrX_54741814	Gm364	chrX	54741815	A	C	FALSE	FALSE	I668L	2.28	41.06	NaN	38	0	32	0	14	8	11	10	0	0	0	0
chrX_58437278	Cdr1	chrX	58437279	T	G	FALSE	FALSE	E485D	1.45	48.79	NaN	355	0	442	0	73	74	82	74	0	0	0	0
chrX_68694262	Cd99l2	chrX	68694263	G	T	FALSE	FALSE	P86Q P63Q	1.97	53.19	0	39	0	53	0	13	12	7	12	2	0	2	0
chrX_71840409	Olfr1325	chrX	71840410	T	C	TRUE	FALSE		2.36	39.44	NaN	40	0	40	0	11	6	15	11	0	0	0	0
chrX_76576151	Gm8787	chrX	76576152	C	A	FALSE	FALSE	L327F	1.91	54.18	NaN	44	0	66	0	16	14	6	16	0	0	0	0
chrX_76576152	Gm8787	chrX	76576153	A	T	FALSE	FALSE	L327-	1.91	52.5	NaN	43	0	67	0	16	13	7	16	0	0	0	0
chrX_81123833	Dmd	chrX	81123834	C	T	FALSE	FALSE	S1457F	1.67	67.53	NaN	29	0	37	0	3	15	7	9	0	0	0	0
chrX_91324781	Zfx	chrX	91324782	A	C	FALSE	FALSE	L585V L585V L535V	2.24	100	100	65	0	60	0	0	40	0	38	0	7	0	18
chrX_93094780	Zc3h12b	chrX	93094781	A	C	FALSE	FALSE	K116T K116T	2.1	46.44	0	49	0	47	0	10	11	17	13	0	0	2	0
chrX_93515654	Hsf3	chrX	93515655	G	T	FALSE	FALSE	S193- S261-	2.16	33.36	NaN	57	0	71	0	16	7	9	6	0	0	0	0
chrX_100380534	Nap1l2	chrX	100380535	T	G	FALSE	FALSE	N372T	3.83	21.54	NaN	31	0	39	0	27	12	35	7	0	0	0	0
chrX_102052088	Magee2	chrX	102052089	G	A	TRUE	FALSE		3.99	32.56	NaN	87	1	73	1	45	20	52	27	0	0	0	0
chrX_165751543	Hccs	chrX	165751544	C	G	FALSE	TRUE	R199T R199T	0.99	100	100	101	0	130	0	0	16	0	25	0	5	0	15

## Sheet: 4T1
# TRON gGmbH, Mainz, Germany
# Supplementary information for: Mutated tumor alleles are expressed according to their DNA frequency
# Castle et al., 2014
# Output: 06-Mar-2014
# 4T1 mutations relative to BALB/cJ
ID	Gene	Chromosome	Mutation coordinate (mm9)	Germline nucleotide	Mutation nucleotide	Synonymous?	In a UTR?	Protein change (in all RefSeqs)	Tumor copy number (continuous)	Mutation DNA allele frequency	Mutation RNA allele frequency	Germline DNA reads with wildtype nucleotide (replicate 1)	Germline DNA reads with mutation nucleotide (replicate 1)	Germline DNA reads with wildtype nucleotide (replicate 2)	Germline DNA reads with mutation nucleotide (replicate 2)	Tumor DNA reads with wildtype nucleotide (replicate 1)	Tumor DNA reads with mutation nucleotide (replicate 1)	Tumor DNA reads with wildtype nucleotide (replicate 2)	Tumor DNA reads with mutation nucleotide (replicate 2)	Tumor RNA reads with wildtype nucleotide (replicate 1)	Tumor RNA reads with mutation nucleotide (replicate 1)	Tumor RNA reads with wildtype nucleotide (replicate 2)	Tumor RNA reads with mutation nucleotide (replicate 2)
chr7_3128261	Speer9-ps1	chr7	3128262	A	G	TRUE	TRUE		1.17	99.78	NaN	722	0	676	4	0	488	2	440	0	0	0	0
chr7_3158069	AU018091	chr7	3158070	A	G	FALSE	FALSE	F551L	2.35	100	100	103	0	89	0	0	262	0	183	0	5	0	3
chr7_3298504	Myadm	chr7	3298505	C	G	TRUE	TRUE		2.93	99.84	100	301	0	328	0	2	642	0	642	0	482	0	109
chr7_3849049	Pira7	chr7	3849050	T	C	FALSE	FALSE	N101S N101S N101S N101S N101S N101S	3.19	33.45	NaN	847	0	694	1	1566	814	1549	753	0	0	0	0
chr7_4436912	Ppp1r12c	chr7	4436913	G	A	FALSE	FALSE	S348F	2.24	100	100	285	1	257	3	0	511	0	485	0	120	0	35
chr7_4474948	6030429G01Rik	chr7	4474949	C	G	FALSE	FALSE	W577S	2.12	100	NaN	119	0	112	0	0	333	0	329	0	0	0	0
chr7_4475227	6030429G01Rik	chr7	4475228	G	A	FALSE	FALSE	P484L	2.12	99.85	NaN	176	0	187	0	1	343	0	331	0	0	0	0
chr7_4475369	6030429G01Rik	chr7	4475370	C	A	FALSE	FALSE	A437S	2.12	100	NaN	89	0	97	0	0	155	0	145	0	0	0	0
chr7_4479132	6030429G01Rik	chr7	4479133	A	C	FALSE	FALSE	S192A	2.12	100	NaN	138	0	149	1	0	305	0	196	0	0	0	0
chr7_4482436	6030429G01Rik	chr7	4482437	T	C	TRUE	FALSE		2.12	100	NaN	310	0	304	1	0	508	0	559	0	0	0	0
chr7_4592905	Ppp6r1	chr7	4592906	C	T	TRUE	FALSE		2.61	99.88	100	185	0	200	0	1	435	0	396	0	205	0	49
chr7_4592925	Ppp6r1	chr7	4592926	C	T	FALSE	FALSE	A368T	2.61	100	98.7	180	0	213	0	0	443	0	400	3	210	0	47
chr7_4593189	Ppp6r1	chr7	4593190	C	T	FALSE	FALSE	D309N	2.61	100	100	73	0	106	0	0	150	0	147	0	186	0	34
chr7_4616455	Hspbp1	chr7	4616456	A	G	TRUE	FALSE		2.43	100	100	151	0	183	0	0	323	0	264	0	194	0	58
chr7_4676602	Tmem150b	chr7	4676603	G	T	TRUE	TRUE		2.47	76.17	NaN	121	0	129	0	57	196	52	153	0	0	0	0
chr7_4734559	Tmem190	chr7	4734560	G	A	TRUE	TRUE		2.61	100	100	60	0	72	0	0	109	0	113	0	20	0	1
chr7_4802654	Isoc2b	chr7	4802655	A	G	FALSE	FALSE	C107R	2.7	100	NaN	125	0	116	0	0	294	0	303	0	0	0	0
chr7_4846956	Isoc2a	chr7	4846957	G	C	TRUE	FALSE		2.72	100	100	54	2	37	1	0	80	0	57	0	23	0	5
chr7_4846963	Isoc2a	chr7	4846964	A	G	FALSE	FALSE	S195G	2.72	100	100	56	1	41	1	0	84	0	54	0	23	0	4
chr7_13592925	Zbtb45	chr7	13592926	T	C	TRUE	FALSE		3.34	100	97.41	84	3	83	1	0	182	0	192	1	36	0	7
chr7_13618020	Chmp2a	chr7	13618021	A	T	TRUE	FALSE		2.89	100	100	240	0	232	0	0	711	0	677	0	339	0	62
chr7_13628838	Mzf1	chr7	13628839	A	G	TRUE	FALSE		2.84	100	100	75	1	94	2	0	326	0	285	0	0	0	1
chr7_13687553	Vmn1r86	chr7	13687554	G	A	FALSE	FALSE	T248I	2.26	100	NaN	90	0	87	0	0	144	0	112	0	0	0	0
chr7_13763638	Vmn1r88	chr7	13763639	A	C	FALSE	FALSE	D191A	1.76	100	NaN	82	1	67	1	0	117	0	111	0	0	0	0
chr7_13845821	6330408A02Rik	chr7	13845822	C	T	TRUE	TRUE		2.06	100	100	241	0	234	0	0	283	0	339	0	23	0	2
chr7_13846025	6330408A02Rik	chr7	13846026	T	C	TRUE	TRUE		2.06	99.95	100	753	0	714	0	1	981	0	1130	0	31	0	7
chr7_13846111	6330408A02Rik	chr7	13846112	G	T	TRUE	TRUE		2.06	99.96	100	832	3	787	8	0	1308	1	1335	0	24	0	4
chr7_13846728	6330408A02Rik	chr7	13846729	A	G	TRUE	TRUE		2.06	100	100	53	0	37	0	0	111	0	118	0	16	0	3
chr7_14381775	Sult2a1	chr7	14381776	T	A	FALSE	FALSE	Q262H	1.45	71.06	NaN	776	1	672	0	140	369	149	342	0	0	0	0
chr7_16140948	Obox1	chr7	16140949	C	G	FALSE	FALSE	Q105E	1.85	30.23	NaN	321	0	283	0	466	221	372	145	0	0	0	0
chr7_16212242	Obox3	chr7	16212243	A	G	FALSE	FALSE	C107R	2.03	42.3	NaN	158	0	172	3	255	170	213	176	0	0	0	0
chr7_19574142	Nanos2	chr7	19574143	C	A	TRUE	TRUE		2.62	72.28	NaN	226	0	246	0	165	422	149	397	0	0	0	0
chr7_19722149	Fbxo46	chr7	19722150	G	T	TRUE	FALSE		2.14	47.02	52.02	247	1	213	0	249	249	275	220	17	18	3	4
chr7_19722350	Fbxo46	chr7	19722351	G	A	TRUE	FALSE		2.14	51.79	59.73	202	0	214	0	261	293	229	234	9	14	4	5
chr7_24105738	Nlrp4e	chr7	24105739	G	A	FALSE	FALSE	A211T	2.25	38.37	NaN	335	0	288	0	440	292	386	224	0	0	0	0
chr7_24105987	Nlrp4e	chr7	24105988	A	G	FALSE	FALSE	N294D	2.25	44.04	NaN	532	0	514	1	509	454	463	320	0	0	0	0
chr7_24106050	Nlrp4e	chr7	24106051	C	A	FALSE	FALSE	Q315K	2.25	44.64	NaN	603	0	573	1	571	543	565	390	0	0	0	0
chr7_24106312	Nlrp4e	chr7	24106313	C	G	FALSE	FALSE	A402G	2.25	48.78	NaN	545	0	533	1	759	680	632	649	0	0	0	0
chr7_24106417	Nlrp4e	chr7	24106418	T	A	FALSE	FALSE	L437H	2.25	43.34	NaN	290	0	233	0	337	259	305	232	0	0	0	0
chr7_24125452	Nlrp4e	chr7	24125453	A	G	TRUE	FALSE		2.25	44.22	NaN	216	0	217	0	397	337	356	262	0	0	0	0
chr7_24125530	Nlrp4e	chr7	24125531	T	A	FALSE	FALSE	N753K	2.25	50.29	NaN	158	0	137	0	256	274	251	240	0	0	0	0
chr7_24128051	Nlrp4e	chr7	24128052	G	T	TRUE	FALSE		2.25	46.05	NaN	261	0	211	0	389	328	356	308	0	0	0	0
chr7_24128091	Nlrp4e	chr7	24128092	C	A	FALSE	FALSE	L795I	2.25	44.97	NaN	345	0	277	0	531	411	437	382	0	0	0	0
chr7_24128159	Nlrp4e	chr7	24128160	C	T	TRUE	FALSE		2.25	46.75	NaN	384	0	317	0	506	443	443	390	0	0	0	0
chr7_24128198	Nlrp4e	chr7	24128199	A	G	TRUE	FALSE		2.25	44.99	NaN	361	1	305	1	432	348	386	321	0	0	0	0
chr7_51878529	Myh14	chr7	51878530	C	G	FALSE	FALSE	R1415P R1448P R1407P	2.81	72.6	64.03	66	6	56	6	47	139	56	135	9	13	0	6
chr7_52946802	Ntn5	chr7	52946803	G	C	FALSE	FALSE	G234A G165A G234A	2.75	26.86	NaN	62	0	87	0	174	58	166	68	0	0	0	0
chr7_53543475	Otog	chr7	53543476	C	T	TRUE	FALSE		2.13	29.14	NaN	79	1	89	0	76	33	72	28	0	0	0	0
chr7_65913912	Atp10a	chr7	65913913	C	T	FALSE	FALSE	T30M	1.23	67.93	51.36	26	0	27	0	11	31	11	17	7	7	0	2
chr7_73316279	Chsy1	chr7	73316280	G	C	FALSE	FALSE	G459A	1.58	31.96	45.1	152	0	148	0	170	82	164	75	54	41	8	11
chr7_80598051	Chd2	chr7	80598052	T	C	FALSE	FALSE	D1357G	1.5	24.95	23.87	56	0	72	2	67	29	65	17	56	21	21	3
chr7_92558850	Vmn2r69	chr7	92558851	C	T	TRUE	FALSE		0.99	35.32	NaN	644	0	503	0	191	119	161	76	0	0	0	0
chr7_104606717	Kctd14	chr7	104606718	C	T	TRUE	FALSE		1.96	99.57	NaN	58	0	61	0	1	126	0	109	0	0	0	0
chr7_106916053	Olfr521	chr7	106916054	C	A	TRUE	FALSE		1.68	100	NaN	230	0	204	3	0	319	0	326	0	0	0	0
chr7_110746698	Olfr618	chr7	110746699	G	A	FALSE	FALSE	A290T	1.42	31.25	NaN	172	0	174	0	116	69	139	52	0	0	0	0
chr7_111127883	Olfr635	chr7	111127884	G	C	FALSE	FALSE	Q65H	1.93	66.61	NaN	497	1	482	0	295	695	354	614	0	0	0	0
chr7_111188962	Olfr641	chr7	111188963	T	G	FALSE	FALSE	Y218D	1.91	33.13	NaN	331	1	309	0	340	167	318	159	0	0	0	0
chr7_114325575	Nlrp14	chr7	114325576	C	G	FALSE	FALSE	S155R	1.14	25.77	NaN	227	0	201	1	111	51	110	30	0	0	0	0
chr7_114958812	Olfr467	chr7	114958813	C	A	FALSE	FALSE	F238L	1.64	33.43	NaN	688	0	557	0	636	302	673	357	0	0	0	0
chr7_136750054	Wdr11	chr7	136750055	C	T	FALSE	FALSE	T340I T340I T340I	1.45	35.54	34.58	160	0	162	0	135	83	162	82	60	34	9	1
chr7_147096519	Kndc1	chr7	147096520	C	A	FALSE	FALSE	F346L F346L	1.74	33.2	NaN	99	0	70	1	44	24	44	20	0	0	0	0
chr7_148979848	Muc5ac	chr7	148979849	G	C	FALSE	FALSE	A429P	2.18	32.51	NaN	136	0	123	0	166	76	180	91	0	0	0	0
chr7_152507379	Mrgprd	chr7	152507380	T	A	FALSE	FALSE	S28T	1.97	33.38	NaN	211	0	147	0	297	137	256	142	0	0	0	0
chr6_23598934	Rnf133	chr6	23598935	G	C	FALSE	FALSE	P332A	1.61	45.76	NaN	184	0	122	1	84	112	154	104	0	0	0	0
chr6_23788885	Cadps2	chr6	23788886	C	A	TRUE	FALSE		1.32	27.52	NaN	176	0	155	0	246	102	246	86	0	0	0	0
chr6_24746481	Spam1	chr6	24746482	T	G	FALSE	FALSE	I144S I144S I144S	1.24	28.06	NaN	265	0	219	1	295	117	292	112	0	0	0	0
chr6_27313290	Grm8	chr6	27313291	A	G	FALSE	FALSE	C742R C742R	1.14	26.44	NaN	486	4	462	1	523	194	547	191	0	0	0	0
chr6_41990100	Sva	chr6	41990101	A	C	FALSE	FALSE	T41P	1.61	46	NaN	257	0	225	0	211	181	160	135	0	0	0	0
chr6_54484482	Scrn1	chr6	54484483	A	C	FALSE	FALSE	C89G	1.98	44.91	50.79	284	7	290	6	398	319	388	322	61	59	15	20
chr6_56731858	Kbtbd2	chr6	56731859	G	C	FALSE	FALSE	T91R T91R	1.77	44.88	50.15	60	0	48	0	84	73	85	65	53	55	13	11
chr6_57021311	Vmn1r9	chr6	57021312	T	A	FALSE	FALSE	V126D	1.14	51.06	NaN	661	0	580	0	240	236	164	187	0	0	0	0
chr6_58422261	Vmn1r31	chr6	58422262	C	A	FALSE	FALSE	R204I	1.51	22.01	NaN	945	1	745	1	1073	286	1121	335	0	0	0	0
chr6_81912414	Mrpl19	chr6	81912415	A	T	FALSE	FALSE	D184E	1.37	49.67	51.43	75	2	76	1	79	93	74	61	79	96	25	13
chr6_83133929	Dctn1	chr6	83133930	C	T	FALSE	FALSE	R132W R115W	2.54	21.95	0	250	0	251	0	729	191	704	214	2	0	0	0
chr6_85767671	Cml5	chr6	85767672	G	A	FALSE	FALSE	S100F	1.76	46.85	NaN	195	0	159	0	161	142	126	111	0	0	0	0
chr6_87420620	Arhgap25	chr6	87420621	C	T	TRUE	TRUE		1.88	31.78	NaN	144	0	171	0	128	72	175	72	0	0	0	0
chr6_88788249	Abtb1	chr6	88788250	G	A	TRUE	FALSE		2.33	57.25	64.29	119	1	119	1	58	73	50	72	10	18	0	0
chr6_90583633	Slc41a3	chr6	90583634	T	A	TRUE	FALSE		2.25	49.8	35.36	174	0	173	0	258	261	251	244	3	2	2	0
chr6_92745950	Adamts9	chr6	92745951	T	G	FALSE	FALSE	I623L I1245L	1.72	53.38	50	145	0	109	0	60	77	64	66	2	0	0	2
chr6_107519215	Lrrn1	chr6	107519216	T	G	FALSE	FALSE	N660K	1.56	26.83	NaN	170	0	167	1	194	64	153	65	0	0	0	0
chr6_126816505	Akap3	chr6	126816506	A	C	FALSE	FALSE	K690T	1.72	58.85	NaN	45	0	48	0	31	55	34	40	0	0	0	0
chr6_128439137	Pzp	chr6	128439138	C	T	FALSE	FALSE	G1199E	1.92	48.68	NaN	192	0	178	0	123	100	99	115	0	0	0	0
chr6_135028930	Gprc5a	chr6	135028931	C	A	FALSE	FALSE	F119L	2.65	50.75	45.51	161	0	165	1	196	220	203	193	117	100	27	20
chr5_10867199	LOC545732	chr5	10867200	C	A	TRUE	TRUE		1.05	23.1	NaN	289	0	243	0	110	27	93	37	0	0	0	0
chr5_37215382	Man2b2	chr5	37215383	C	T	FALSE	FALSE	V210I	3.51	20.94	19.75	62	0	72	0	249	60	199	60	53	13	16	4
chr5_37702928	Evc	chr5	37702929	G	A	FALSE	TRUE	R647C	2.38	21.04	30.87	278	0	247	0	514	125	464	138	33	13	4	5
chr5_67074973	Uchl1	chr5	67074974	A	T	FALSE	FALSE	D88V D169V	2.39	17.46	NaN	286	0	295	0	643	134	567	122	0	0	0	0
chr5_67725809	Slc30a9	chr5	67725810	G	C	FALSE	FALSE	G227A G247A	1.54	41.31	41.21	160	0	184	1	80	57	72	50	91	61	15	14
chr5_117821127	Wsb2	chr5	117821128	A	G	FALSE	FALSE	Q155R Q153R	2.43	36.24	37.24	882	1	936	1	1152	673	1114	616	187	106	41	30
chr5_122087284	Acad10	chr5	122087285	T	C	TRUE	FALSE		2.7	40.18	36.91	81	1	87	0	229	155	222	148	22	12	1	3
chr5_129277594	Rimbp2	chr5	129277595	A	C	FALSE	FALSE	S921A S989A S989A S996A	2.37	29.9	100	78	0	106	1	154	70	131	52	0	1	0	0
chr5_130666798	Rabgef1	chr5	130666799	G	T	FALSE	FALSE	A78S A78S	2.23	20.63	28.26	89	0	108	0	90	38	102	19	63	28	17	3
chr5_136502423	Dtx2	chr5	136502424	C	T	FALSE	TRUE	P365L P365L	3.56	99.78	100	313	0	303	0	2	927	2	877	0	51	0	13
chr5_151847738	Stard13	chr5	151847739	C	G	FALSE	FALSE	Q1017H Q998H	2.43	16.36	17.33	295	0	275	0	890	201	987	172	26	5	4	2
chr4_41585847	Enho	chr4	41585848	G	T	FALSE	FALSE	L10I	2.21	45.76	NaN	64	0	51	0	85	67	103	92	0	0	0	0
chr4_53088451	Abca1	chr4	53088452	G	A	TRUE	FALSE		1.67	99.7	100	151	0	122	0	0	171	1	160	0	1	0	0
chr4_86500790	Rps6	chr4	86500791	G	A	FALSE	FALSE	R189C	1.75	14.09	4.35	143	1	126	0	113	15	129	26	3844	174	706	33
chr4_104621301	1700024P16Rik	chr4	104621302	C	A	TRUE	TRUE		1.27	22.34	NaN	155	0	133	0	101	42	110	24	0	0	0	0
chr4_119095526	Zmynd12	chr4	119095527	C	T	FALSE	FALSE	R13C	1.95	20.61	NaN	72	0	68	0	114	61	152	27	0	0	0	0
chr4_122866286	Hpcal4	chr4	122866287	C	T	FALSE	FALSE	A61V	2.25	22.6	NaN	497	0	502	0	921	244	855	280	0	0	0	0
chr4_123612888	Rragc	chr4	123612889	T	C	FALSE	FALSE	L385P L268P	1.32	100	100	123	0	111	0	0	315	0	220	0	262	0	58
chr4_125828902	1700029G01Rik	chr4	125828903	T	C	FALSE	FALSE	E144G E409G E293G E115G E115G	2.06	100	100	133	0	165	2	0	202	0	140	0	33	0	5
chr4_126582608	Zmym4	chr4	126582609	A	G	FALSE	FALSE	M726T M313T	1.47	27.43	20.98	328	0	320	0	225	86	156	58	54	14	13	4
chr4_129308897	Txlna	chr4	129308898	C	A	FALSE	FALSE	K340N K340N	2.2	23.05	29.07	96	0	104	0	165	35	117	69	198	79	40	19
chr4_132617488	Ahdc1	chr4	132617489	G	A	FALSE	FALSE	R42Q R42Q R42Q	2.43	100	100	27	0	36	1	0	35	0	45	0	22	0	12
chr4_133574697	Lin28a	chr4	133574698	G	T	TRUE	TRUE		2.36	23.28	NaN	35	0	29	0	40	10	29	12	0	0	0	0
chr4_137120314	Hspg2	chr4	137120315	G	T	TRUE	FALSE		2.87	28.59	17.47	55	0	55	1	122	47	125	52	196	43	46	8
chr4_154643155	Prkcz	chr4	154643156	T	C	FALSE	FALSE	D281G D464G	2.26	22.41	27.27	39	1	44	0	97	32	84	21	8	3	0	0
chr3_69379048	B3galnt1	chr3	69379049	T	A	FALSE	FALSE	D267V	2.12	39.49	NaN	118	0	114	0	135	90	107	68	0	0	0	0
chr3_124024553	Tram1l1	chr3	124024554	T	G	TRUE	FALSE		1.64	13.67	NaN	101	0	99	0	104	29	93	9	0	0	0	0
chr3_152118866	Zzz3	chr3	152118867	A	T	FALSE	FALSE	K812N K311N K315N K812N K811N	1.71	30.49	40.15	108	0	97	0	76	32	49	23	90	62	15	8
chr3_154535155	Tnni3k	chr3	154535156	G	T	FALSE	TRUE	Q637K	1.56	58.79	NaN	51	0	50	0	43	47	30	63	0	0	0	0
chr2_36649192	Olfr50	chr2	36649193	A	G	FALSE	FALSE	M146V	1.9	24.53	NaN	591	1	481	1	712	215	559	201	0	0	0	0
chr2_58135935	Acvr1c	chr2	58135936	G	A	FALSE	FALSE	R322- R192-	1.65	100	NaN	104	0	162	0	0	139	0	105	0	0	0	0
chr2_65590010	Scn2a1	chr2	65590011	A	T	FALSE	FALSE	M1549L	1.5	27.23	NaN	322	0	307	0	613	246	587	205	0	0	0	0
chr2_86214647	Olfr1057	chr2	86214648	T	C	FALSE	FALSE	N307S	1.25	77.6	NaN	196	0	171	0	24	65	16	77	0	0	0	0
chr2_86975640	Olfr1110	chr2	86975641	G	C	FALSE	FALSE	T279S	1.32	23.54	NaN	341	0	259	0	189	75	196	49	0	0	0	0
chr2_88854160	Olfr1216	chr2	88854161	T	C	FALSE	FALSE	K20R	1.27	52.88	NaN	285	0	262	0	77	103	59	53	0	0	0	0
chr2_110445888	Slc5a12	chr2	110445889	G	T	FALSE	FALSE	Q116H Q116H	1.42	23.01	NaN	400	1	364	2	465	149	381	105	0	0	0	0
chr2_111133047	Olfr1278	chr2	111133048	A	G	FALSE	FALSE	M208V	1.38	77.13	NaN	301	0	285	0	57	206	57	179	0	0	0	0
chr2_111319663	Olfr1288	chr2	111319664	C	G	FALSE	FALSE	S241-	1.4	25.36	NaN	391	0	345	0	419	142	367	125	0	0	0	0
chr2_130217030	Cpxm1	chr2	130217031	G	T	FALSE	FALSE	L625I	2.52	76.64	100	194	0	206	0	72	300	94	253	0	1	0	0
chr2_155330450	Ggt7	chr2	155330451	A	T	FALSE	FALSE	W222R W222R	2.3	21.58	0	228	0	219	0	134	39	127	33	1	0	0	0
chr2_162855566	Ift52	chr2	162855567	C	T	TRUE	FALSE		1.88	26.71	24.96	116	0	88	0	178	58	138	59	85	29	18	5
chr2_172074999	Mc3r	chr2	172075000	C	G	FALSE	FALSE	A214G	2.87	76.35	NaN	189	0	196	0	124	407	148	471	0	0	0	0
chr2_173053493	Pmepa1	chr2	173053494	C	T	TRUE	FALSE		2.26	74.36	75.62	92	0	74	0	41	110	35	111	139	449	36	90
chr1_26740119	4931408C20Rik	chr1	26740120	G	A	TRUE	FALSE		1.88	99.78	NaN	90	0	80	0	1	228	0	220	0	0	0	0
chr1_26741188	4931408C20Rik	chr1	26741189	C	G	FALSE	FALSE	G585A	1.88	99.82	NaN	122	0	132	1	1	291	0	263	0	0	0	0
chr1_34519560	Ptpn18	chr1	34519561	C	G	TRUE	FALSE		2.97	41.26	45.66	25	0	35	0	66	41	62	50	5	4	2	2
chr1_34876600	Fam168b	chr1	34876601	T	C	FALSE	FALSE	Y115C Y103C Y110C	2.47	16.14	18.12	74	0	74	0	184	34	179	36	363	94	85	9
chr1_46419815	Dnahc7b	chr1	46419816	T	G	FALSE	TRUE	S3989A	1.54	10.2	NaN	164	0	138	0	183	35	164	12	0	0	0	0
chr1_52846523	Inpp1	chr1	52846524	C	T	TRUE	FALSE		1.82	33.41	28.97	126	0	96	0	109	57	104	50	32	12	5	4
chr1_62818327	Nrp2	chr1	62818328	G	A	TRUE	FALSE		1.8	54.39	57.45	179	0	218	0	101	104	70	104	122	163	26	37
chr1_68344879	Erbb4	chr1	68344880	G	C	FALSE	FALSE	H618D	1.19	15.01	NaN	56	0	41	0	68	19	67	8	0	0	0	0
chr1_69624486	Ikzf2	chr1	69624487	C	T	FALSE	FALSE	D92N	1.87	100	100	473	0	482	0	0	996	0	951	0	2	0	0
chr1_74617544	Zfp142	chr1	74617545	G	A	FALSE	FALSE	R1119C R884C R1222C	3.24	99.71	100	107	0	76	0	0	168	1	177	0	22	0	8
chr1_82448149	Col4a4	chr1	82448150	A	G	TRUE	TRUE		1.79	26.75	NaN	99	0	64	0	44	19	42	13	0	0	0	0
chr1_83019314	Slc19a3	chr1	83019315	G	T	FALSE	FALSE	F185L F185L	2.26	57.52	NaN	146	0	144	0	91	133	79	98	0	0	0	0
chr1_89616020	Inpp5d	chr1	89616021	C	T	TRUE	TRUE		2.63	44.82	NaN	34	0	47	0	38	32	26	20	0	0	0	0
chr1_89812128	Dgkd	chr1	89812129	A	T	TRUE	FALSE		2.46	18.33	20.7	249	1	225	0	482	97	428	110	250	61	36	16
chr1_93283836	Ilkap	chr1	93283837	A	C	FALSE	FALSE	I7S I127S I7S I7S	2.26	58.3	57.64	82	0	109	0	144	167	117	207	139	167	22	51
chr1_108878820	Serpinb13	chr1	108878821	C	A	TRUE	TRUE		2.28	61.19	NaN	93	0	109	1	75	113	79	130	0	0	0	0
chr1_120734056	Gli2	chr1	120734057	A	C	FALSE	FALSE	N980K	2.75	56.51	NaN	486	6	545	4	621	733	518	757	0	0	0	0
chr1_135811217	Prelp	chr1	135811218	G	A	TRUE	FALSE		2.16	20.3	NaN	295	0	272	0	539	129	414	115	0	0	0	0
chr1_157572076	Lhx4	chr1	157572077	C	A	FALSE	FALSE	A31S	2.51	58.03	NaN	55	0	66	1	68	137	80	81	0	0	0	0
chr1_159468384	Sec16b	chr1	159468385	C	A	FALSE	FALSE	L103I L418I L418I L418I	2.67	57.95	100	71	0	74	1	89	148	111	132	0	6	0	3
chr1_164818940	Fmo2	chr1	164818941	G	C	FALSE	FALSE	F69L F69L F69L	1.97	40.14	NaN	106	0	127	0	149	92	116	87	0	0	0	0
chr1_174427085	Igsf9	chr1	174427086	C	G	FALSE	TRUE	S813R S813R	2.45	60.29	57.61	228	0	246	2	185	272	156	246	60	84	14	16
chr1_191481531	Cenpf	chr1	191481532	G	C	FALSE	FALSE	D1310E D1327E	2.03	42.45	35.86	311	1	305	1	581	432	555	406	105	56	13	11
chr14_8721663	Flnb	chr14	8721664	T	A	FALSE	FALSE	L500Q	2.34	58.33	26.27	76	0	63	0	53	67	34	56	172	63	39	12
chr14_12986440	Ptprg	chr14	12986441	G	T	TRUE	FALSE		1.42	48.17	NaN	39	0	42	0	46	41	54	52	0	0	0	0
chr14_15184485	Il3ra	chr14	15184486	G	T	TRUE	FALSE		3.26	99.88	100	274	0	251	0	0	863	2	804	0	4	0	2
chr14_46249266	Ddhd1	chr14	46249267	C	G	FALSE	TRUE	D318H D318H D318H	1.65	50.77	55.32	221	0	199	0	180	185	140	145	9	16	7	1
chr14_47005611	Bmp4	chr14	47005612	G	A	FALSE	FALSE	H51Y H51Y	1.67	48.2	NaN	95	1	99	0	45	38	61	61	0	0	0	0
chr14_48847138	EG624367	chr14	48847139	C	T	TRUE	TRUE		2	50.86	NaN	838	1	772	0	623	641	571	595	0	0	0	0
chr14_51724823	Rnase4	chr14	51724824	G	T	FALSE	FALSE	C110F C110F	1.72	28.61	37.16	135	0	107	0	136	55	151	60	56	34	9	4
chr14_56719575	Ctsg	chr14	56719576	C	G	FALSE	FALSE	S133T	2.25	54.86	NaN	258	1	241	2	264	316	223	276	0	0	0	0
chr14_56852822	Gzmc	chr14	56852823	G	A	FALSE	FALSE	P33S	2.03	52.89	NaN	163	0	144	0	111	131	98	104	0	0	0	0
chr14_69227967	Adam28	chr14	69227968	G	T	FALSE	TRUE	L712I L712I L400I L712I	1.69	24.8	NaN	105	2	111	0	165	52	165	57	0	0	0	0
chr14_70789746	Piwil2	chr14	70789747	C	T	TRUE	FALSE		2.43	22.99	NaN	273	0	225	0	501	131	396	143	0	0	0	0
chr14_118899278	Abcc4	chr14	118899279	A	T	FALSE	FALSE	I1140K I1215K I1172K	1.83	44.68	34.85	102	0	113	0	187	130	124	128	32	16	6	5
chr9_19053459	Olfr843	chr9	19053460	G	T	FALSE	FALSE	H128N	1.66	23.82	NaN	83	0	72	0	126	40	117	36	0	0	0	0
chr9_19688266	Olfr862	chr9	19688267	A	C	FALSE	FALSE	F161V	1.19	79.42	NaN	366	2	315	0	65	249	55	214	0	0	0	0
chr9_19725551	Olfr77	chr9	19725552	G	T	FALSE	FALSE	A300S	1.24	76.79	NaN	362	0	334	0	83	304	73	214	0	0	0	0
chr9_24094274	Npsr1	chr9	24094275	G	A	TRUE	FALSE		1.63	19.36	NaN	78	0	55	0	89	30	76	13	0	0	0	0
chr9_25290700	Eepd1	chr9	25290701	C	G	FALSE	FALSE	S225R	1.41	32.5	27.82	316	0	332	0	303	164	274	117	18	6	1	3
chr9_37800379	Olfr881	chr9	37800380	G	A	FALSE	FALSE	C101Y	2.88	43.21	NaN	673	1	613	1	933	724	870	648	0	0	0	0
chr9_38886202	Olfr938	chr9	38886203	G	T	FALSE	FALSE	N42K	2.26	39.62	NaN	203	0	183	0	158	119	164	95	0	0	0	0
chr9_39808586	Olfr979	chr9	39808587	G	T	FALSE	FALSE	T75K	3.39	51.49	NaN	236	0	194	0	364	390	335	352	0	0	0	0
chr9_54613448	Crabp1	chr9	54613449	T	C	FALSE	FALSE	V77A	1.91	24.69	NaN	52	0	48	0	74	17	50	33	0	0	0	0
chr9_54882695	Chrnb4	chr9	54882696	G	T	FALSE	FALSE	T186N T367N	2.15	71.51	NaN	64	0	48	0	31	88	32	71	0	0	0	0
chr9_72793204	Pygo1	chr9	72793205	G	C	FALSE	FALSE	G289A	1.72	100	NaN	118	1	94	0	0	131	0	145	0	0	0	0
chr9_98743497	Prr23a	chr9	98743498	G	T	FALSE	FALSE	A165S	1.62	100	NaN	139	0	128	0	0	195	0	218	0	0	0	0
chr9_108017194	Bsn	chr9	108017195	C	T	FALSE	FALSE	G1230S	2.96	30	0	183	0	163	0	155	70	150	61	14	0	5	0
chr9_108416286	Qars	chr9	108416287	G	T	FALSE	FALSE	E530D E361D E530D	2.67	73.52	74.72	451	1	461	1	235	704	234	601	92	283	22	51
chrX_6585303	Ccnb3	chrX	6585304	A	G	FALSE	FALSE	F721L	0.74	54.74	NaN	162	0	119	0	32	32	17	30	0	0	0	0
chrX_7907203	Ssxb10	chrX	7907204	G	A	FALSE	FALSE	V14M	0.89	100	NaN	546	1	520	0	0	436	0	419	0	0	0	0
chrX_8828419	Lancl3	chrX	8828420	G	C	FALSE	TRUE	R257P	0.62	47.18	35.46	146	0	170	2	62	63	61	48	10	6	5	2
chrX_47136310	Igsf1	chrX	47136311	C	T	FALSE	FALSE	V720I V1262I	0.77	100	NaN	256	0	247	1	0	250	0	251	0	0	0	0
chrX_82956439	Gyk	chrX	82956440	T	C	FALSE	FALSE	K505R K511R K533R K505R	0.57	100	100	283	0	218	0	0	128	0	115	0	113	0	19
chrX_108785008	Hdx	chrX	108785009	G	T	FALSE	FALSE	C30-	0.59	54.51	NaN	127	0	132	0	27	31	23	29	0	0	0	0
chrX_108785009	Hdx	chrX	108785010	C	T	FALSE	FALSE	C30Y	0.59	54.51	NaN	126	0	133	0	27	31	23	29	0	0	0	0
chrX_138157694	Irs4	chrX	138157695	G	A	FALSE	FALSE	L683F	0.89	100	NaN	157	1	131	0	0	47	0	56	0	0	0	0
chrX_163681946	Tlr8	chrX	163681947	C	T	FALSE	FALSE	R613H	0.85	100	NaN	145	0	145	0	0	90	0	90	0	0	0	0
chr13_9688410	Zmynd11	chr13	9688411	A	G	TRUE	FALSE		1.42	30.08	31.49	239	2	212	0	310	116	330	164	192	84	41	24
chr13_12403150	Actn2	chr13	12403151	G	C	FALSE	FALSE	N68K N68K	1.68	34.62	NaN	452	0	420	0	407	201	337	195	0	0	0	0
chr13_13729819	Lyst	chr13	13729820	C	T	FALSE	FALSE	S850F S850F	1.35	56.3	53.85	251	0	230	0	104	136	104	132	6	7	0	0
chr13_22567167	Vmn1r201	chr13	22567168	C	A	FALSE	FALSE	P228T	1.3	29.05	NaN	487	0	453	0	312	142	298	110	0	0	0	0
chr13_23677581	Hist1h2be	chr13	23677582	C	G	FALSE	FALSE	A82P A82P	1.1	29.75	0	130	1	121	0	136	48	96	55	2	0	2	0
chr13_23848898	Hist1h4b	chr13	23848899	C	A	FALSE	TRUE	R4S	1.31	28.64	NaN	368	0	366	0	239	104	202	74	0	0	0	0
chr13_25081946	Gpld1	chr13	25081947	C	T	FALSE	TRUE	R829W	1.66	100	98.82	236	0	207	0	0	418	0	312	1	81	0	13
chr13_48997625	Fam120a	chr13	48997626	G	T	FALSE	FALSE	Q652K	1.69	99.77	100	173	0	146	0	0	213	1	223	0	386	0	102
chr13_55625445	Dok3	chr13	55625446	G	C	TRUE	FALSE		2.01	29.38	NaN	48	0	53	0	76	45	97	32	0	0	0	0
chr13_56185574	H2afy	chr13	56185575	G	T	FALSE	TRUE	P254T P250T P251T P253T	1.55	65.73	57.54	259	0	274	3	131	249	149	288	151	191	23	45
chr13_104647174	Erbb2ip	chr13	104647175	T	G	FALSE	TRUE	N346H N346H N346H N346H N346H N346H	0.98	30.14	27.92	113	0	141	0	45	16	20	15	123	47	21	9
chr12_11248447	Gen1	chr12	11248448	C	G	FALSE	FALSE	K707N K372N K780N	1.43	100	100	226	0	190	0	0	396	0	300	0	79	0	24
chr12_32890407	Pik3cg	chr12	32890408	C	T	TRUE	TRUE		2.72	62.15	NaN	164	0	159	0	192	302	209	357	0	0	0	0
chr12_37043748	Sostdc1	chr12	37043749	C	G	FALSE	FALSE	N112K	2.63	15.7	NaN	116	0	107	0	173	36	178	30	0	0	0	0
chr12_66206188	Fancm	chr12	66206189	G	T	FALSE	FALSE	E811- E70-	2.34	14.6	8.96	87	0	83	0	207	34	143	26	42	4	3	1
chr12_77428838	Akap5	chr12	77428839	G	A	TRUE	FALSE		2.72	100	NaN	65	2	60	0	0	122	0	102	0	0	0	0
chr12_105218576	Serpina11	chr12	105218577	G	A	FALSE	FALSE	A423V A425V	1.83	61.25	NaN	47	0	40	0	33	52	29	46	0	0	0	0
chr11_6505556	Nacad	chr11	6505557	G	A	TRUE	FALSE		3.84	40.63	NaN	61	0	78	0	324	192	309	249	0	0	0	0
chr11_9422395	Abca13	chr11	9422396	A	T	FALSE	FALSE	Q4266H	2.31	47.51	NaN	308	0	291	0	476	445	490	430	0	0	0	0
chr11_17103927	Pno1	chr11	17103928	C	G	TRUE	TRUE		2.37	22.27	18.01	114	0	96	0	141	46	110	27	404	90	70	14
chr11_30848435	Erlec1	chr11	30848436	G	A	FALSE	FALSE	R205-	1.44	43.61	9.73	160	0	143	0	219	162	198	161	74	8	10	1
chr11_49439506	Flt4	chr11	49439507	C	A	FALSE	FALSE	C206-	3.17	29.31	NaN	158	0	185	0	399	161	382	163	0	0	0	0
chr11_51085405	Clk4	chr11	51085406	A	G	FALSE	TRUE	Y89C	1.95	18.62	16.68	43	0	46	0	50	11	68	16	222	50	45	4
chr11_51436780	Nhp2	chr11	51436781	A	G	TRUE	TRUE		3.27	16.83	15.99	55	0	46	1	92	23	90	15	692	140	170	25
chr11_57989664	Mrpl22	chr11	57989665	C	T	FALSE	FALSE	A98V	3.05	16.69	15.22	110	0	96	0	235	50	153	28	127	26	40	4
chr11_61027095	Aldh3a1	chr11	61027096	G	T	TRUE	FALSE		3.34	35.77	22.51	169	0	137	0	294	164	304	169	26	9	13	2
chr11_64994416	Myocd	chr11	64994417	C	T	FALSE	FALSE	E784K E736K E3K E749K	2.18	100	NaN	86	0	123	0	0	210	0	221	0	0	0	0
chr11_67693447	Usp43	chr11	67693448	G	A	FALSE	FALSE	R621W R621W	3.39	20.11	17.12	58	0	86	0	236	57	208	55	80	17	10	1
chr11_69553917	Polr2a	chr11	69553918	C	T	FALSE	FALSE	M1102I M1102I	3.63	50.25	49.6	144	2	156	0	225	225	172	176	404	379	72	90
chr11_90121182	Mmd	chr11	90121183	C	A	TRUE	FALSE		2.86	42.49	51.78	95	0	61	0	124	113	137	85	366	393	82	88
chr11_91437409	Kif2b	chr11	91437410	C	G	FALSE	FALSE	G454R	2.1	31.32	NaN	190	1	173	1	235	96	141	79	0	0	0	0
chr11_94097766	Wfikkn2	chr11	94097767	T	C	TRUE	TRUE		4.15	100	NaN	43	0	40	1	0	90	0	79	0	0	0	0
chr11_98316386	Grb7	chr11	98316387	G	A	TRUE	TRUE		3.54	38.15	33.88	262	0	258	0	423	297	408	222	61	32	10	4
chr11_99909458	Krt31	chr11	99909459	C	T	TRUE	FALSE		3.06	45.64	NaN	253	0	252	1	504	426	543	453	0	0	0	0
chr11_100556546	Dhx58	chr11	100556547	C	A	FALSE	FALSE	R654L	3.37	100	100	129	0	112	0	0	340	0	310	0	4	0	0
chr11_109689302	1700012B07Rik	chr11	109689303	C	G	TRUE	TRUE		2.35	39.32	NaN	61	0	54	0	76	52	58	35	0	0	0	0
chr10_10914087	Shprh	chr10	10914088	G	A	FALSE	FALSE	R1470H R635H R1470H	1.45	16.5	7.19	133	0	129	0	277	50	265	58	53	4	8	1
chr10_12848270	Plagl1	chr10	12848271	G	C	FALSE	FALSE	W492C W492C W492C W492C W492C W492C	2.07	38.08	NaN	62	1	66	1	57	34	60	38	0	0	0	0
chr10_51797785	Ros1	chr10	51797786	C	G	FALSE	FALSE	W1875C	1.89	36.28	NaN	104	0	109	0	61	40	48	23	0	0	0	0
chr10_60676340	Adamts14	chr10	60676341	G	A	TRUE	TRUE		2.81	42.73	43.35	72	0	56	0	128	83	102	92	42	37	14	5
chr10_70421592	Bicc1	chr10	70421593	T	C	FALSE	FALSE	M79V M161V M161V	1.72	18.16	NaN	179	6	179	5	386	78	346	86	0	0	0	0
chr10_75417338	Gm5134	chr10	75417339	A	C	FALSE	FALSE	H8P	2.5	47.23	NaN	40	0	40	0	78	72	75	65	0	0	0	0
chr10_79880109	Tcf3	chr10	79880110	C	T	FALSE	FALSE	S255N S254N S254N S254N S255N S255N S255N S254N	2.9	34.94	36.7	140	0	147	0	308	163	284	155	175	95	26	23
chr10_84454898	Ric8b	chr10	84454899	C	T	TRUE	FALSE		1.69	30.29	24.22	85	0	68	0	80	54	89	28	33	10	6	3
chr10_92937273	Lta4h	chr10	92937274	G	A	FALSE	FALSE	V420I	2.32	100	100	173	0	196	0	0	170	0	130	0	247	0	60
chr10_104850325	Tmtc2	chr10	104850326	C	T	FALSE	FALSE	V201I V201I	1.29	15.81	NaN	55	0	60	0	83	15	44	9	0	0	0	0
chr10_109151297	Nav3	chr10	109151298	C	G	FALSE	FALSE	V1129L V1876L	1.53	40.71	34.95	79	0	74	0	59	35	48	40	13	6	2	3
chr17_23959504	Srrm2	chr17	23959505	C	T	FALSE	FALSE	S2478F	2.28	20.68	15.08	26	0	32	0	43	9	28	11	652	114	169	32
chr17_26645198	Dusp1	chr17	26645199	A	G	FALSE	FALSE	C24R	2.39	33.09	31.48	42	0	30	0	71	26	48	41	7	4	4	0
chr17_28436583	Ppard	chr17	28436584	C	A	TRUE	FALSE		2.79	46.97	45.62	81	0	77	0	88	76	96	87	122	98	30	30
chr17_33781849	Pram1	chr17	33781850	A	T	FALSE	FALSE	Q385L Q385L Q572L	2.58	100	100	116	0	109	0	0	145	0	108	0	8	0	1
chr17_35150254	Vars	chr17	35150255	G	A	FALSE	FALSE	G821S G821S	3.72	40.76	40.87	361	0	405	0	679	445	673	487	972	681	229	149
chr17_35161826	D17H6S56E-3	chr17	35161827	C	G	FALSE	FALSE	A785G A764G	3.17	30.38	16.67	68	2	81	1	198	75	131	73	5	1	0	0
chr17_43590046	Gpr116	chr17	43590047	G	A	FALSE	FALSE	V1304M V1086M	2.55	18.85	0	270	0	259	0	390	95	280	61	1	0	0	0
chr17_44174066	Rcan2	chr17	44174067	C	T	TRUE	FALSE		2.03	34.99	66.67	118	0	144	0	195	99	196	112	1	2	0	0
chr17_48300337	A530064D06Rik	chr17	48300338	G	T	FALSE	FALSE	L142I	2.18	23.19	NaN	117	1	102	0	203	60	201	62	0	0	0	0
chr17_56330479	Dpp9	chr17	56330480	C	T	FALSE	FALSE	G633E	3.55	40.24	37.33	187	0	180	0	444	298	337	228	197	99	39	45
chr17_56351065	Dpp9	chr17	56351066	C	T	FALSE	TRUE	D54N	3.55	38.62	45.75	49	0	53	0	112	72	93	57	105	85	20	21
chr17_56651099	Znrf4	chr17	56651100	G	A	FALSE	FALSE	A210V	3.89	99.79	NaN	302	0	332	1	3	1386	3	1449	0	0	0	0
chr17_68148468	Lama1	chr17	68148469	G	A	FALSE	FALSE	V2120M	2.19	40.55	NaN	180	0	155	0	112	70	108	81	0	0	0	0
chr17_85105321	Lrpprc	chr17	85105322	A	T	FALSE	FALSE	L1347M	1.94	38.37	39.46	139	0	127	0	216	138	166	100	208	130	33	28
chr16_19654484	Lamp3	chr16	19654485	A	C	TRUE	TRUE		1.36	39.14	0	139	0	149	0	82	52	47	31	10	0	2	0
chr16_20601772	Vwa5b2	chr16	20601773	G	T	FALSE	FALSE	E786D	2.27	30.5	NaN	148	1	159	1	155	61	154	76	0	0	0	0
chr16_33496705	Zfp148	chr16	33496706	G	A	FALSE	FALSE	G554E G554E	1.28	99.31	98.41	47	0	33	0	1	60	0	84	1	61	0	7
chr16_58915757	Olfr180	chr16	58915758	T	G	FALSE	FALSE	K236N	1.2	33.08	NaN	273	0	224	0	139	61	80	50	0	0	0	0
chr15_12079934	Zfr	chr15	12079935	A	C	FALSE	FALSE	K411T	3.21	45.11	30.31	162	0	149	0	186	165	180	137	139	61	20	8
chr15_25711206	Myo10	chr15	25711207	C	T	FALSE	FALSE	S265L S1011L	2.72	27.87	28.09	132	0	105	0	277	101	244	101	43	17	11	4
chr15_76780731	1110038F14Rik	chr15	76780732	G	A	FALSE	FALSE	G195R G133R G132R	2.16	70.18	69.66	64	0	64	0	55	127	41	99	22	54	9	16
chr15_89132372	Sbf1	chr15	89132373	G	A	TRUE	FALSE		3.07	99.62	100	42	0	54	0	1	171	0	91	0	156	0	38
chr15_97215846	Fam113b	chr15	97215847	C	T	TRUE	TRUE		1.85	53.79	72.61	36	0	33	0	12	15	12	13	5	16	3	2
chr15_98000417	AI836003	chr15	98000418	G	A	TRUE	TRUE		2.17	50.52	NaN	470	0	504	0	645	553	604	751	0	0	0	0
chr15_99528495	Accn2	chr15	99528496	G	T	TRUE	FALSE		3.01	72.25	100	219	1	178	0	94	278	98	225	0	3	0	0
chr15_101477434	Gm5478	chr15	101477435	G	A	TRUE	TRUE		2.51	38.94	NaN	56	1	58	2	88	46	85	68	0	0	0	0
chr15_101477571	Gm5478	chr15	101477572	C	T	TRUE	TRUE		2.51	37.54	NaN	40	0	31	2	82	43	70	50	0	0	0	0
chr15_103393864	Glycam1	chr15	103393865	G	A	FALSE	FALSE	T45I T43I	2.72	28.13	NaN	92	0	71	0	99	37	69	29	0	0	0	0
chr8_4523811	Lass4	chr8	4523812	C	G	TRUE	TRUE		3.12	39.4	0	55	1	57	0	80	46	51	41	1	0	0	0
chr8_15027410	Kbtbd11	chr8	15027411	C	A	FALSE	FALSE	N3K	2.43	46.47	NaN	86	0	97	0	93	87	101	82	0	0	0	0
chr8_29195122	Gm6756	chr8	29195123	C	A	TRUE	TRUE		2.9	16.16	NaN	85	0	80	0	187	33	168	36	0	0	0	0
chr8_41767035	Adam24	chr8	41767036	G	C	FALSE	FALSE	A730P	2.85	34.06	NaN	119	0	102	0	192	104	148	72	0	0	0	0
chr8_64187814	Palld	chr8	64187815	C	G	FALSE	FALSE	G55A G444A G444A G55A	2.35	48.28	0	147	0	116	0	146	158	137	110	0	0	1	0
chr8_93550637	Chd9	chr8	93550638	C	A	FALSE	TRUE	L1787I L1787I	2.18	19.31	36.45	88	0	92	0	263	53	178	58	22	13	3	0
chr8_95514025	Slc6a2	chr8	95514026	T	A	FALSE	FALSE	V307E V307E	2.9	35.1	NaN	52	0	55	0	59	35	66	33	0	0	0	0
chr8_95718848	Ces1d	chr8	95718849	A	T	FALSE	FALSE	S62T	2.03	19.01	NaN	266	0	313	0	374	92	366	82	0	0	0	0
chr8_106661702	Cdh5	chr8	106661703	C	T	TRUE	FALSE		3.46	52.61	NaN	174	0	145	0	209	242	195	207	0	0	0	0
chr8_108413617	Edc4	chr8	108413618	T	C	TRUE	FALSE		3.92	13.83	13.43	142	1	107	0	291	41	317	58	135	23	29	2
chr8_125152597	Cbfa2t3	chr8	125152598	C	A	TRUE	TRUE		3.59	31.32	NaN	24	0	27	0	20	6	16	13	0	0	0	0
chr19_5098249	Cnih2	chr19	5098250	A	C	FALSE	TRUE	F5C	2.97	35.91	0	80	1	78	3	104	63	111	58	1	0	0	0
chr19_10492511	Syt7	chr19	10492512	C	T	TRUE	FALSE		2.75	21.04	16.52	29	0	36	0	119	29	77	24	20	3	6	3
chr19_12981362	Rmnd1	chr19	12981363	C	A	TRUE	TRUE		1.85	29.57	NaN	46	0	32	0	42	11	27	29	0	0	0	0
chr19_28740597	Glis3	chr19	28740598	G	C	FALSE	TRUE	H11Q	1.99	40.47	42.3	170	0	164	0	215	161	222	138	14	8	1	5
chr19_34094731	Lipk	chr19	34094732	G	T	FALSE	TRUE	W46L W41L	2.43	38.17	NaN	131	0	132	0	177	104	125	83	0	0	0	0
chr19_37624935	Exoc6	chr19	37624936	G	A	TRUE	TRUE		1.78	68.34	50	59	0	55	0	39	66	36	100	2	2	0	0
chr19_37774466	Cyp26a1	chr19	37774467	C	A	FALSE	FALSE	L316I	3.06	38.49	75	123	0	130	0	194	113	159	109	1	3	0	0
chr19_39587788	Cyp2c39	chr19	39587789	A	G	FALSE	FALSE	S99G	1.62	39.3	NaN	311	0	304	0	247	151	218	151	0	0	0	0
chr19_47972620	Itprip	chr19	47972621	G	C	FALSE	FALSE	A15G A15G	2.92	36.92	38.23	173	1	195	2	306	163	282	184	96	57	16	13
chr18_5520723	Gm10125	chr18	5520724	G	A	TRUE	TRUE		1.51	30.31	NaN	32	0	34	0	25	10	23	11	0	0	0	0
chr18_14980058	Taf4b	chr18	14980059	C	A	FALSE	FALSE	P561H	1.21	23.85	14.1	65	0	86	0	134	35	86	38	27	4	6	2
chr18_15876474	Chst9	chr18	15876475	C	T	TRUE	TRUE		1.06	69.36	NaN	125	0	128	0	57	112	39	108	0	0	0	0
chr18_31986974	Wdr33	chr18	31986975	C	T	FALSE	FALSE	H13Y H13Y H13Y H13Y H13Y	1.74	24.34	23.23	152	0	169	1	159	47	118	43	94	30	29	7
chr18_53899709	Cep120	chr18	53899710	G	T	FALSE	FALSE	H68N H68N	1.51	68.31	76.31	115	0	107	0	61	109	44	122	11	32	1	9
chr18_58169786	Fbn2	chr18	58169787	G	T	TRUE	TRUE		1.75	55.74	NaN	56	7	62	6	13	13	10	17	0	0	0	0
chr18_58244294	Fbn2	chr18	58244295	C	G	TRUE	FALSE		1.75	45.77	NaN	88	0	103	0	68	46	29	44	0	0	0	0
chr18_58831287	Isoc1	chr18	58831288	G	T	FALSE	FALSE	V205L	1.52	25.81	34.76	104	0	89	0	92	47	79	19	92	53	18	5
chr18_61269381	Csf1r	chr18	61269382	C	A	TRUE	TRUE		2.22	71.57	NaN	273	0	250	2	131	363	133	304	0	0	0	0
chr18_61677739	Arhgef37	chr18	61677740	C	T	FALSE	FALSE	A123T	1.8	21.59	5.88	104	0	104	0	152	49	118	27	4	0	0	1
chr18_62135277	Sh3tc2	chr18	62135278	A	C	FALSE	TRUE	T262P	1.9	22.25	NaN	70	0	75	0	104	32	70	18	0	0	0	0
chr18_64429481	St8sia3	chr18	64429482	A	C	FALSE	FALSE	L235F	1.43	77.15	NaN	263	0	223	0	52	215	46	121	0	0	0	0
chr18_65624467	Malt1	chr18	65624468	A	G	FALSE	FALSE	T523A T534A	1.52	66.73	78.32	68	0	58	0	6	13	4	7	8	30	3	9
chr18_74442759	Ccdc11	chr18	74442760	A	C	TRUE	TRUE		1.41	24.51	NaN	134	0	139	5	132	39	137	49	0	0	0	0
